# Supplementary material for: Associations of serum amino acids related to urea cycle with risk of chronic kidney disease in Chinese with type 2 diabetes
Source: Front Endocrinol (Lausanne). 2023 Mar 2;14:1117308. doi: 10.3389/fendo.2023.1117308 (PMC10018121; doi:10.3389/fendo.2023.1117308)
Supplement: Supplementary file 1 [file DataSheet_1.zip]

Archive with 2 entries (2 files):
- Supplementary Table 1.DOCX
- Supplementary Table 2.XLSX
