# Supplementary material for: Associations of serum amino acids related to urea cycle with risk of chronic kidney disease in Chinese with type 2 diabetes
Source: Front Endocrinol (Lausanne). 2023 Mar 2;14:1117308. doi: 10.3389/fendo.2023.1117308 (PMC10018121; doi:10.3389/fendo.2023.1117308)
Supplement: Supplementary file 1 [file DataSheet_1.zip › Supplementary Table 2.XLSX]

## Sheet: 锦州用药 7.22
gender	age	weight	height	bmi	smoke	drink	yearsdm	yearsdr	dr	yearsdn	dn	metformin	insulin	other-jt	ada	statins	fibrates	lla	acei	arb	beta-blockers	other-jy	hta	aspirin	arg	cit	orn	cit_arg	orn_cit	arg_orn	sbp	dbp	h1c	tg	tc	hdlc	ldlc	ualb-ucr	chd	stroke	alb	bun	scr
0	80	66	167	23.67	0	0	10	0	0	0	1	1	1	1	1	1	0	1	0	1	0	1	1	1	20.364	19.224	24.995	0.944	1.3	0.815	170	93	9.7	1.1	4.32	1.11	3.08	1443.85	0	0	37.5	7.27	71.76
0	71	83	170	28.72	0	0	28	13	1	0	0	1	1	1	1	1	0	1	0	0	1	0	1	1	5.981	11.197	9.338	1.872	0.834	0.641	128	70	11.3	2.34	2.79	1.29	1.2	12.58	1	0	43	6.57	61
0	47	82	179	25.59	1	1	10	0	0	0	0	1	1	0	1	0	0	0	0	0	0	0	0	1	6.371	14.822	12.819	2.326	0.865	0.497	110	75	10.7	1.69	4.79	0.86	3.01	6.78	0	0	44.6	4.24	76.35
0	59	75	168	26.57	0	0	26	0	1	0	0	0	1	0	1	0	0	0	0	0	0	1	1	0	6.24	12.666	27.065	2.03	2.137	0.231	170	84	7.4	0.75	3.41	0.96	2.04	18.48	0	0	47	4.44	73.14
1	67	102	167	36.57	0	0	2	0	0	0	1	1	0	1	1	1	0	1	1	0	0	1	1	1	4.069	20.188	22.565	4.962	1.118	0.18	150	70	7.5	2.5	5.88	1.15	3.7	50.7	0	0	45	6.67	56.7
0	52	82	175	26.78	0	1	2	0	0	0	0	1	1	1	1	1	0	1	0	0	0	0	0	1	15.443	17.394	11.768	1.126	0.677	1.312	146	90	9.2	1.13	3.44	1.15	1.8	5.99	0	0	41.3	5.44	67.85
0	48	92	168	32.6	0	1	10	0	0	10	1	0	1	0	1	1	0	1	1	0	0	1	1	1	15.747	27.7	13.387	1.759	0.483	1.176	160	92	7.4	2.5	6.67	1.06	4.59	72.29	0	0	45.8	5.84	74.75
1	46	90	163	33.87	0	0	15	0	0	0	1	1	1	0	1	0	0	0	0	1	0	1	1	0	4.532	6.371	7.778	1.406	1.221	0.583	174	105	10.3	5.74	4.53	1.26	2.47	1149.9	1	1	37.9	6.61	40
0	61	64	170	22.15	1	1	20	0	0	0	0	0	1	1	1	0	0	0	0	0	0	0	0	0	4.993	33.264	22.303	6.663	0.67	0.224	148	93	8.3	0.81	4.15	1.12	2.41	7.27	0	0	42.5	6.8	70
1	75	83	182	25.06	0	0	10	0	0	0	0	0	1	1	1	1	0	1	0	0	0	0	0	1	23.833	30.386	13.267	1.275	0.437	1.796	162	100	10.8	2.41	5.77	1.07	3.91	5.63	0	1	35.2	5.47	59.79
1	60	65	160	25.39	0	0	6	0	0	0	0	1	1	1	1	0	1	1	0	0	0	0	0	0	13.941	19.922	14.921	1.429	0.749	0.934	135	99							0	0	39.2	5.39	38
0	53	87	175	28.41	1	1	10	0	1	0	0	1	1	1	1	0	0	0	0	0	0	0	0	0	8.863	12.38	14.948	1.397	1.207	0.593	120	83	10.1	3.04	3.58	0.8	2.03	22.29	0	0	46.7	5.45	70.86
0	87	65	175	21.22	1	0	8	0	0	0	0	0	1	1	1	0	0	0	0	0	0	0	0	0	8.939	19.428	18.157	2.173	0.935	0.492	130	76	12						0	0	35.4	10.5	84.7
1	70	67	160	26.17	0	0	20	0	1	0	0	0	1	0	1	0	0	0	0	1	0	1	1	0	11.439	26.563	23.017	2.322	0.866	0.497	184	89	10.5	0.89	6.26	2.01	3.69	6.88	0	0	44.5	8.67	52
0	61	65	170	22.49	0	1	6	0	0	0	0	0	1	0	1	0	0	0	0	0	0	1	1	0	6.504	21.694	13.642	3.336	0.629	0.477	128	71	6.1	2.28	4.55	0.99	2.76	57.02	0	0	48	4.53	65
1	62	78	169	27.31	1	0	10	0	0	0	0	1	1	0	1	0	0	0	0	0	0	0	0	0	6.4	19.1	8.25	2.984	0.432	0.776	136	74	7.9	4.14	4.84	1	2.18	88.99	0	0	40.7	6.51	72.98
1	53	61	162	23.24	0	0	14	6	1	0	1	1	1	0	1	0	0	0	0	0	0	0	0	0	7.79	18.799	20.057	2.413	1.067	0.388	162	73	6.9	0.85	3.82	0.99	2.48	64.68	1	0	52	5.19	47.1
1	75	57	155	23.73	0	0	20	0	1	0	0	0	1	0	1	0	0	0	0	0	0	0	0	0	2.648	21.934	12.837	8.284	0.585	0.206	153	73		0.88	4.6	1.66	2.59	5.55	0	0	38.7	4.15	44
1	72	52	160	20.31	0	0	8	0	0	0	0	1	1	1	1	0	0	0	0	0	0	0	0	0	6.337	23.674	22.272	3.736	0.941	0.285	128	67	5.6	0.58	4.68	1.2	3.33	20.33	0	0	43.8	6.51	61.06
1	82	60	165	22.04	0	0	5	0	0	0	0	0	1	1	1	0	0	0	0	1	1	1	1	1	13.257	17.821	19.066	1.344	1.07	0.695	170	70	5.8	0.87	3.97	1.03	2.35	14.34	0	1	42.2	6.24	68.5
0	49	79	182	23.85	1	0	10	0	1	0	0	0	1	0	1	1	0	1	0	1	0	1	1	0	5.938	29.937	21.665	5.042	0.724	0.274	110	66	9.8	3.05	5.53	0.71	3.92	9.23	0	0	43	4.21	49.3
0	54	47	168	16.65	1	1	0	0	0	0	0	0	1	0	1	0	0	0	0	0	0	0	0	0	1.731	22.531	15.045	13.013	0.668	0.115	108	75	12						0	0	36.8
1	51	47	158	18.83	0	0	6	0	0	0	0	0	1	1	1	0	0	0	0	0	0	0	0	0	4.12	20.865	13.109	5.065	0.628	0.314	119	65	7.1	1.31	3.66	1.08	1.61	23.81	0	0	46.7	10.83	53.2
0	60	77	165	28.28	0	0	0	0	0	0	0	0	0	1	1	1	0	1	0	1	0	1	1	1	7.49	18.906	19.823	2.524	1.049	0.378	158	94	9.7	1.62	5.33	1.3	3.08	1.78	0	1	46.9	6.05	62
0	84	60	167	21.51	0	0	0	0	0	0	0	0	0	0	0	0	0	0	0	0	0	0	0	0	4.971	9.13	9.655	1.837	1.058	0.515	138	71		1.1	2.99	0.81	1.74	89.32	0	0	26.1	11.2	137
0	40	67	174	22.13	0	0	0	0	0	0	0	1	1	1	1	0	0	0	0	0	0	0	0	0	3.3	15.406	19.994	4.669	1.298	0.165	129	79	10.5	2.86	3.54	0.79	1.69	10.36	0	0	42.1	5.89	64
1	58	66	161	25.46	0	0	5	0	0	0	0	0	0	1	1	0	0	0	0	0	0	0	0	0	2.713	16.245	26.751	5.988	1.647	0.101	122	77	8.1	1.65	4.58	0.82	3.09	7.1	0	0	45.4	7.74	50.71
1	54	61	160	23.83	0	0	4	0	0	0	0	1	1	1	1	1	0	1	0	0	0	0	0	1	8.557	23.923	32.577	2.796	1.362	0.263	138	71	10.6	0.71	4.98	1.02	3.48	3.73	0	0	40.6	7.96	44.23
0	74	72	170	24.91	0	0	0	0	0	0	0	1	0	1	1	0	0	0	0	1	0	1	1	1	18.723	19.822	24.784	1.059	1.25	0.755	115	73		2.36	4.23	0.76	3.01	22.75	0	1	37.9	4.87	57.86
1	56	65	163	24.46	0	0	2	0	0	0	1	0	0	0	0	1	0	1	0	1	0	1	1	1	25.41	27.321	24.651	1.075	0.902	1.031	172	99	6.4	3.02	6.56	1.14	4.71	836.07	0	0	44.9	7.77	100.46
1	73	56	160	21.88	0	0	12	0	0	0	0	0	1	1	1	1	0	1	0	0	0	1	1	1	9.378	23.211	35.204	2.475	1.517	0.266	144	63	6.2	1.48	5.52	2.38	2.5	20.04	1	0	46.7	6.1	42.82
1	59	67	160	26.17	0	0	18	0	0	0	0	0	1	1	1	0	0	0	0	0	0	0	0	0	6.131	17.488	15.108	2.853	0.864	0.406	100	70	6.5	1.34	4.07			5.32	0	0	41.7	5.29	49.15
1	74	75	159	29.67	0	0	11	0	0	0	1	0	1	0	1	0	0	0	0	0	0	1	1	0	5.787	25.945	23.684	4.484	0.913	0.244	184	88	8.5	1.54	4.22	1.19	2.35	2330.57	0	1	37.4	4.19	48
0	47	80	175	26.12	1	1	11	0	0	0	0	1	1	0	1	1	0	1	0	0	0	0	0	1	2.613	14.41	11.469	5.514	0.796	0.228	180	90	9.8	4.29	5.61	1.34	3.33	3.67	0	0	43.6	9.29	65
1	75	70	155	29.14	0	0	10	0	1	0	0	0	1	0	1	0	0	0	0	0	0	0	0	0	1.668	21.637	15.79	12.972	0.73	0.106	98	74	6.1	1.77	4.04	0.97	2.46	11.08	1	0	46.5	3.92	56.74
1	73	50	158	20.03	0	0	27	0	0	0	0	1	1	1	1	1	0	1	0	0	0	0	0	1	8.283	27.096	9.454	3.271	0.349	0.876	112	74	14.6	3.31	6.83	1.33	3.81	13.57	0	0	43.5	6.31	55.69
0	59	82	175	26.78	1	0	16	0	0	0	0	1	1	0	1	1	0	1	0	0	0	0	0	0	8.968	14.892	13.541	1.661	0.909	0.662	119	75	10.3	1.62	4.54	0.97	3.08	16.38	0	0	43.4	5.73	58.13
0	52	100	175	32.65	1	1	3	0	0	0	0	1	0	0	1	0	1	1	0	0	0	0	0	1	12.927	19.818	16.068	1.533	0.811	0.805	99	62	5.6	9.44	5.24	0.84	1.19	4.78	0	0	51.7	6.58	77.05
1	78	56	155	23.31	0	0	0	0	0	0	0	0	1	1	1	1	0	1	1	0	0	1	1	0	8.217	21.732	12.834	2.645	0.591	0.64	133	70	7.1						1	0	40
1	75	86	160	33.59	0	0	30	0	0	0	1	1	1	1	1	1	0	1	1	0	0	1	1	1	11.421	15.155	8.859	1.327	0.585	1.289	199	90	11.6	3.64	7.39	1.33	4.79	9502.81	0	0	36.9	5.49	81.64
1	72	60	158	24.03	0	0	0	0	0	0	0	0	1	1	1	1	0	1	0	0	0	0	0	1	2.477	16.909	14.494	6.825	0.857	0.171	142	90	18.4	2.55	5.41	0.86	4.1	20.08	1	1	43.1	4.43	55.51
1	77	61	155	25.39	0	0	20	0	0	0	1	0	1	0	1	1	0	1	0	0	0	1	1	0	6.368	19.574	15.017	3.074	0.767	0.424	137	80	7.2					398.96	0	1	38.5	4.42	84.06
0	71	65	170	22.49	0	0	30	0	0	0	1	0	1	1	1	0	0	0	0	0	0	0	0	0	5.999	11.937	14.293	1.99	1.197	0.42	137	78	15.4	0.79	3.97	0.96	2.56	197.34	0	0	36.1	7.97	86.38
1	68	60	161	23.15	0	0	15	0	0	0	0	0	1	1	1	1	0	1	0	0	0	0	0	1	1.174	17.053	31.448	14.529	1.844	0.037	163	62	9.4	1.34	5	1.28	2.97		0	0	42.3
1	34	60	162	22.86	0	0	2	0	0	0	0	0	1	0	1	0	0	0	0	1	0	1	1	0	4.051	16.317	10.986	4.028	0.673	0.369	133	89	13.6	0.37	4.01	1.57	2.12	10.27	0	0	38.5	5.25	46.22
1	21	40	160	15.63	0	0	1	0	0	0	0	0	1	0	1	0	0	0	0	0	0	0	0	0	2.746	8.643	6.112	3.148	0.707	0.449	115	73	14.8	0.92	2.51	0.81	1.33	593.15	0	0	40.1	15.4	214.91
0	72	64	163	24.09	0	0	2	0	0	0	0	1	0	0	1	1	0	1	0	0	0	0	0	1	3.968	14.577	14.102	3.674	0.967	0.281	149	99	6.8	3.11	4.74	0.88	2.64	8.25	0	0	42.9	5.15	72.94
0	79	70	165	25.71	0	0	6	0	0	0	0	0	1	0	1	1	0	1	1	0	0	1	1	0	15.744	16.361	13.395	1.039	0.819	1.175	179	75	9.8	0.88	5.55	1.83	3.39	22.81	0	1	43.8	6.96	68.87
0	21	74	170	25.61	0	0	2	0	0	0	0	1	1	1	1	0	0	0	0	0	0	0	0	0	5.027	11.867	15.55	2.361	1.31	0.323	134	96	10.7	1.31	3.76	0.51	2.93		0	0	53.2	2.6	81.8
0	63	74	170	25.61	1	1	1	0	0	0	0	1	1	1	1	1	0	1	0	0	0	0	0	0	16.444	19.349	9.226	1.177	0.477	1.782	158	90	7.5	1.34	4.84	0.89	3.56	8.09	0	0	43.3	6.08	67.34
0	78	48	170	16.61	0	0	10	0	0	0	0	0	1	0	1	0	0	0	0	1	0	1	1	0	8.518	20.436	19.974	2.399	0.977	0.426	151	82	11.2	0.73	2.72	0.88	1.28	7.07	0	1	36.4	9.56	76.01
0	65	84	164	31.23	0	0	8	1.5	1	1.5	1	0	1	1	1	1	0	1	0	0	0	1	1	1	14.843	26.803	15.861	1.806	0.592	0.936	145	81	10.2						1	0	45.3	6.86	130.93
0	68	65	165	23.88	1	0	24	0	1	0	1	1	1	1	1	1	0	1	0	0	0	0	0	1	26.319	18.672	44.923	0.709	2.406	0.586	85	48	8.8	1.4	3.14	0.89	1.99	42.38	0	1	45.9	6.49	51.28
1	65	70	160	27.34	0	0	10	0	1	0	0	0	1	1	1	1	0	1	1	0	0	1	1	0	4.37	27.933	27.696	6.392	0.992	0.158	150	70	9.8	3.78	5.11	0.92	2.14	16.29	0	0	43.4	5.64	62.16
0	68	70	170	24.22	1	0	20	0	1	0	0	1	1	1	1	1	0	1	0	0	0	0	0	1	2.857	32.545	19.608	11.39	0.602	0.146	176	78	6.1	0.45	4.18	1.78	2.01	14.06	0	0	36	4.85	68.12
1	66	65	163	24.46	0	0	0	0	0	0	0	1	0	0	1	1	0	1	0	0	0	0	0	1	2.999	19.105	13.926	6.371	0.729	0.215	130	80	6.5	3.76	5.88	0.7	3.84	4.8	1	0	40.8	6.04	60.51
0	64	69	160	26.95	0	1	20	0	1	0	1	0	1	1	1	1	0	1	1	0	0	1	1	0	7.246	16.567	16.611	2.287	1.003	0.436	204	87	8.6	2.25	7.51	1.52	5.34	1213.65	0	0	37.8	5.77	52.46
0	56	59	174	19.49	1	1	1	0	0	0	0	0	1	0	1	0	0	0	0	0	0	0	0	0	5.688	24.961	23.72	4.388	0.95	0.24	88	62	13.1	0.89	3.87	1.38	2.05	6.11	0	0	37.2	7.58	45.33
1	45	70	160	27.34	0	0	6	0	1	0	0	1	1	1	1	0	0	0	0	0	0	0	0	0	20.321	25.28	24.43	1.244	0.966	0.832	131	76	10	2.93	5.57	1.52	2.91	11.05	0	0	49.5	4.08	43
1	69	59	162	22.48	0	0	19	0	0	0	0	0	1	1	1	1	0	1	0	1	1	1	1	1	2.428	20.555	11.409	8.467	0.555	0.213	138	74	6.9	1.78	4.62	0.93	2.93	8.85	1	0	44.1	5.06	58.4
1	53	60	155	24.97	0	0	13	0	1	0	0	0	1	0	1	0	0	0	0	1	0	1	1	0	4.746	18.314	14.077	3.859	0.769	0.337	128	82	7.8	1.87	4.93	0.75	3.27	7.11	1	0	44.2	4.8	36.55
1	52	70	163	26.35	0	0	23	0	1	0	0	1	1	1	1	0	0	0	0	0	0	1	1	0	3.559	11.699	10.601	3.288	0.906	0.336	122	66	7.8	4.13	5.27	0.78	3.29	11.63	0	0	43.7	4.37	37.21
1	52	48	158	19.23	0	1	20	0	0	0	0	0	1	1	1	0	0	0	0	0	0	0	0	0	1.656	6.932	5.942	4.186	0.857	0.279	81	49	11.8	0.89	3.61	0.77	2.12		0	0	30.5	3.69	32.55
1	70	65	162	24.77	0	0	8	0	0	0	0	0	1	0	1	0	0	0	0	0	0	0	0	0	9.375	11.096	7.705	1.184	0.694	1.217	90	69	7.4	1.2	3.56	1.1	2.17	5.92	1	0	38.4	4.02	40
0	61	82	175	26.78	1	1	5	0	0	0	0	0	0	1	1	1	0	1	0	0	0	1	1	1	10.015	7.554	9.972	0.754	1.32	1.004	114	62		1.97	3.14	0.73	1.74	5.9	1	1	44	6.72	77.29
0	44	87	173	29.07	1	0	10	0	0	0	1	1	1	1	1	0	0	0	1	0	0	1	1	1	10.01	12.874	9.776	1.286	0.759	1.024	153	94	10.5	2.96	5.25	0.84	3.19	891.41	0	1	41	3.92	50.23
1	68	78	166	28.31	0	0	20	3	1	0	1	0	1	0	1	1	0	1	1	1	0	1	1	1	8.755	23.056	16.604	2.634	0.72	0.527	118	66	6.9	0.65	4.32	1.33	2.23	112.61	0	0	41.1	7.39	53
1	61	71	160	27.73	0	0	9	0	0	0	0	1	1	0	1	1	0	1	0	0	0	0	0	1	6.043	18.876	29.142	3.124	1.544	0.207	126	63	11.7	2.12	4.58	1.11	2.45	1.64	0	1	40	3.7	42
0	46	76	155	31.63	0	1	3	0	0	0	0	0	1	1	1	0	0	0	0	0	0	0	0	0	14.163	18.963	22.362	1.339	1.179	0.633	121	83	6.2	0.94	3.84	1.07	2.17	7.54	0	0	50.6	8.59	56
0	71	66	170	22.84	0	0	0	0	1	0	1	1	1	0	1	0	0	0	0	0	0	0	0	0	14.834	16.225	15.141	1.094	0.933	0.98	165	79	6.6	1.94	3.78	1.11	2.13	97.01	0	1	40.5	2.85	56
1	62	60	167	21.51	0	0	0	0	0	0	0	0	1	0	1	0	0	0	0	0	0	0	0	1	7.014	6.357	16.48	0.906	2.592	0.426	117	80	13.4	2.05	4.66	0.78	3.4	115.91	0	1	38.2	4.84	63.26
1	58	60	160	23.44	1	0	0	0	0	0	0	0	1	0	1	1	0	1	0	0	0	0	0	1	6.85	92.491	45.455	13.502	0.491	0.151	148	98	15.2	2.01	5.68	0.97	4.03		0	1	42.7	4.7	50.4
0	42	84	180	25.93	0	0	1	0	0	0	0	1	1	1	1	1	0	1	0	0	0	0	0	1	13.563	29.261	35.762	2.157	1.222	0.379	120	90	10.4	2.72	4.82	0.84	2.98	11.62	0	0	45.1	6.28	60.35
1	70	51	158	20.43	0	0	0	0	0	0	1	0	1	0	1	1	0	1	0	0	0	0	0	0	6.206	21.566	19.036	3.475	0.883	0.326	126	79		1.05	7.12	1.66	5	37.39	0	0	39.7	6.67	44.93
1	27	60	164	22.31	0	0	0	0	0	0	0	0	1	0	1	0	0	0	0	0	0	0	0	0	6.784	8.445	16.209	1.245	1.919	0.419	110	80	10.7						0	0	44.5
1	69	45	161	17.36	0	0	20	3	1	0	1	1	1	1	1	0	0	0	0	1	0	1	1	1	14.442	35.038	28.053	2.426	0.801	0.515	220	110	6.2	1.72	4.52	0.83	3.03	214.68	0	1	47.5	6.47	90.05
1	51	72	166	26.13	0	0	2	0	0	0	1	1	1	1	1	1	0	1	0	0	0	1	1	1	0.869	7.281	19.414	8.383	2.666	0.045	126	70	12	2.37	4.82	1.1	2.92	65.76	0	1	46.2	4.37	36.52
0	79	56.6	162	21.57	0	0	0	0	0	0	1	0	1	1	1	0	0	0	0	0	0	0	0	0	1.523	13.617	20.105	8.944	1.476	0.076	140	76	10.5					27.64	0	0	40.9
0	44	74	175	24.16	0	1	3	0	0	0	0	1	0	1	1	0	0	0	0	0	0	0	0	0	3.057	10.143	14.813	3.317	1.46	0.206	135	86	8.9					4.65	0	0	44.6	3.4	65.82
0	67	67	168	23.74	1	1	0	0	0	0	0	1	1	0	1	1	0	1	0	0	0	0	0	1	3.333	17.34	15.932	5.203	0.919	0.209	142	78	9.8	3.09	5.77	1.27	3.68	3.22	0	1	43.5	5.99	64.03
0	52	72	170	24.91	1	1	10	0	0	0	0	0	1	1	1	0	0	0	0	0	1	1	1	0	2.862	18.455	18.441	6.449	0.999	0.155	147	90	8	3.2	4.66	1.26	2.8	2.33	0	0	49.7	4.3	62
0	56	85	175	27.76	1	0	2	0	0	0	1	0	1	0	1	0	0	0	0	0	0	1	1	1	3.022	14.713	14.376	4.869	0.977	0.21	161	91	12.6						1	0	41	8	150
0	18	100	185	29.22	0	0	0	0	0	0	0	0	1	0	1	0	0	0	0	0	0	0	0	0	2.783	12.513	21.967	4.496	1.755	0.127	130	87	10.8	3	4.98	0.91	3.88		0	0	46.7	2.08	58.97
0	87	60	170	20.76	0	0	10	0	0	0	0	0	1	1	1	0	0	0	0	0	0	0	0	0	2.286	9.332	37.218	4.082	3.988	0.061	160	90	6.1						1	1	21.2	13.3	74
0	64	63	173	21.05	1	1	20	0	0	0	1	1	1	1	1	1	0	1	0	0	0	0	0	1	5.54	23.946	15.626	4.323	0.653	0.355	140	74	9.3	0.6	3.19	1.28	1.52	42.03	0	1	39.8	4.62	57.74
0	46	78	170	26.99	1	1	5	0	1	0	1	0	0	0	0	0	0	0	1	0	0	1	1	0	2.696	12.279	28.832	4.555	2.348	0.093	117	80		1.68	13.24	1.47	10.01		0	0	17.4	8.01	93.19
0	58	76	175	24.82	1	1	0	0	0	0	0	1	1	1	1	0	1	1	0	0	0	1	1	1	2.306	9.906	12.88	4.295	1.3	0.179	144	89	10.4	9.05	5.59	0.81	2.06	6.39	0	0	42.5	6.23	76.95
0	52	72	170	24.91	1	0	10	0	0	0	0	0	1	0	1	0	1	1	0	0	0	0	0	1	4.378	24.327	74.223	5.557	3.051	0.059	120	71	7.9	7.87	7.87	1.47	4.86	9.89	0	0	47.5	5.06	64
0	49	76	175	24.82	1	1	0	0	0	0	1	1	1	1	1	1	0	1	1	0	1	1	1	1	2.154	17.853	17.883	8.287	1.002	0.12	118	78	8.3	2.2	4.93	0.9	3.2	234.55	1	0	44.4	5.13	52.03
0	28	69	166	25.04	0	0	0	0	0	0	0	1	1	1	1	1	1	1	0	0	0	0	0	0	1.348	9.102	14.749	6.752	1.62	0.091	130	82	12.3	0.88	6.22	1.33	3.45	7.4	0	0	51.6	3.86	49
0	28	63	186	18.21	1	1	1	0	0	0	0	1	1	1	1	0	0	0	0	0	0	0	0	0	2.602	12.286	30.226	4.723	2.46	0.086	111	67		0.39	3.91	1.07	2.49	3.9	0	0	45.2	5.06	72.01
0	50	75	180	23.15	0	1	9	0	0	0	0	0	1	1	1	0	0	0	0	0	0	0	0	1	12.825	40.823	37.719	3.183	0.924	0.34	109	79	16.1	0.56	4.28	2.22	1.62	12.46	0	0	43.3	9.63	56.3
1	28	62.5	163	23.52	0	0	1	0	0	0	0	0	1	0	1	0	0	0	0	0	0	0	0	0	12.824	33.83	30.843	2.638	0.912	0.416	126	80	11	2.37	6.27	0.85	4.6	3.92	0	0	41.9	4.58	38.47
0	63	68	160	26.56	1	1	13	0	0	0	1	1	1	0	1	1	0	1	1	0	0	1	1	1	11.668	40.037	38.628	3.431	0.965	0.302	111	72		2.27	4.91	0.73	3.81	228.48	0	0	46	9.13	68.84
0	73	72	160	28.13	0	0	6	0	0	0	0	0	1	1	1	0	0	0	0	0	0	0	0	0	7.023	19.814	23.749	2.821	1.199	0.296	128	86	9.5	1.12	3.8	1	2.16	22.51	1	1	39.9	6.69	74.28
0	62	84	170	29.07	0	0	0	0	0	0	0	1	1	1	1	1	0	1	1	0	0	1	1	1	11.913	22.17	22.477	1.861	1.014	0.53	180	90	9.1	1.83	5.74	0.94	4.71	4.25	0	0	42.1	6.98	60.33
0	72	72	172	24.34	0	1	0	0	1	0	1	1	1	1	1	0	0	0	0	0	0	0	0	0	4.349	22.884	15.105	5.262	0.66	0.288	130	85		1.05	4.88	1.13	2.81	86.89	0	0	47.8	7.1	89.2
1	56	60	160	23.44	0	0	2	0	0	0	0	1	1	1	1	0	0	0	0	0	0	0	0	1	1.913	13.079	17.582	6.836	1.344	0.109	135	85	6.5	2.34	6.86	1.18	4.3	17.28	0	0	47.9	4.05	66
0	49	82	162	31.25	1	1	5	0	0	0	0	1	1	1	1	1	0	1	1	0	0	1	1	1	5.047	16.775	17.748	3.324	1.058	0.284	148	93	6.4	3.68	4.72	1.15	2.83	8.78	0	0	47.4	5.22	63
1	64	68	163	25.59	1	1	20	0	1	0	0	1	1	0	1	1	0	1	0	1	0	1	1	1	6.412	15.998	15.979	2.495	0.999	0.401	145	86	9.9	1.73	4.05	0.78	2.72	94.68	0	0	41.9	5.57	48.75
0	46	85	172	28.73	1	0	7	0	0	0	0	0	1	1	1	1	0	1	1	1	0	1	1	1	15.894	19.21	25.601	1.209	1.333	0.621	155	95	10.1	4.91	4.62	0.74	2.46	15.57	0	0	43.6	6.34	62.7
0	60	69	165	25.34	1	1	3	0	0	0	1	1	1	1	1	1	0	1	0	0	0	0	0	1	6.632	22.993	17.918	3.467	0.779	0.37	145	70	8.8						0	0	46.8
1	76	60	157	24.34	0	0	8	0	0	0	0	1	1	1	1	0	0	0	0	1	0	1	1	0	2.497	21.624	17.852	8.66	0.826	0.14	194	69	5.8	1.62	5.15	1.07	3.07	8.33	0	0	39.1	4.59	75.45
1	65	61	150	27.11	0	0	3	0	0	0	0	0	1	1	1	1	0	1	0	0	0	0	0	1	2.09	32.81	20.106	15.698	0.613	0.104	107	74	14.2	2.15	4.76	1.27	2.87	10.55	0	1	37.7	4.59	49.68
0	63	64	173	21.38	1	1	30	0	0	0	1	1	1	1	1	1	0	1	0	0	1	1	1	1	16.059	56.885	36.225	3.542	0.637	0.443	150	100	8.2	0.93	3.46	0.93	2.09	966.09	1	0	40.4	8	78
0	18	94	183	28.07	0	0	0	0	0	0	0	1	1	0	1	0	0	0	0	0	0	0	0	0	10.636	21.833	17.815	2.053	0.816	0.597	118	75	15.6	3.42	3.99	1.03	2.53	43.85	0	0	48.8	5.25	64
0	56	78	170	26.99	1	0	0	0	0	0	0	0	1	1	1	0	0	0	0	0	0	0	0	0	8.044	25.852	16.14	3.214	0.624	0.498	110	70	13.6	2.72	4.44	0.72	2.89	22.45	0	1	40.3	6.42	67.66
0	51	73	166	26.49	1	0	0	0	0	0	0	0	0	1	1	0	0	0	0	0	0	0	0	0	6.36	12.604	7.983	1.982	0.633	0.797	104	60	8.2	2.89	4.48	0.6	2.92	3.62	1	0	39.1	2.73	74.93
0	82	50	170	17.3	1	0	1	0	0	0	0	1	1	0	1	0	0	0	0	0	0	0	0	0	5.434	14.754	15.497	2.715	1.05	0.351	142	77	8	1.48	5.08	1.09	3.27	144.25	0	1	36.9	16.58	158.4
0	42	55	168	19.49	1	0	3	0	0	0	0	0	1	0	1	0	0	0	0	0	0	0	0	0	5.49	14.971	18.764	2.727	1.253	0.293	175	87	13.6	1.02	2.79	0.84	0.88		0	0	47.7	11.02	137.07
0	65	81	175	26.45	1	0	7	0	1	0	0	0	1	1	1	1	0	1	0	0	0	1	1	1	10.253	20.147	22.385	1.965	1.111	0.458	188	92	7.4	0.83	3.86	0.81	2.49	14.89	0	1	43.5	5.34	64
1	56	58	165	21.3	0	0	0	0	1	0	0	1	1	0	1	1	0	1	0	0	0	0	0	1	6.547	12.907	22.307	1.971	1.728	0.294	117	75	11.3	6.03	5.81	0.85	2.44	10.38	0	0	40.7	4.14	36.97
0	55	75	174	24.77	1	1	20	0	1	0	1	0	1	1	1	0	0	0	0	0	1	1	1	0	3.754	28.276	18.493	7.531	0.654	0.203	150	70	9.5	3.78	5.03	0.84	2.32		0	0	39.9	14.01	422.68
1	67	58	162	22.1	0	0	15	4	1	0	0	1	1	1	1	1	0	1	1	0	0	1	1	1	8.135	28.64	30.684	3.521	1.071	0.265	132	71	10.7	7.32	6.47	0.91	2.28	119.57	0	0	42.7	4.49	46.08
1	27	80	171	27.36	0	0	6	0	0	0	0	1	1	1	1	1	0	1	0	0	0	1	1	0	8.171	20.276	20.178	2.482	0.995	0.405	105	74	11.2	1.55	7.09	0.81	5.48	4.38	0	0	41.4	4.17	39.58
0	47	80	160	31.25	0	0	0	0	0	0	0	1	1	1	1	0	0	0	0	0	1	1	1	1	5.329	18.199	16.45	3.415	0.904	0.324	143	90	8.2	3.57	4.43	0.87	2.37	3.65	0	0	41.8	6.47	91.4
0	24	91	180	28.09	1	1	1	0	0	0	0	0	1	0	1	0	0	0	0	0	0	0	0	0	6.614	15.397	12.561	2.328	0.816	0.527	128	90		6.21	5.25	0.76	2.62	714.8	0	0	47.5	5.12	65.35
0	55	69	163	25.97	1	1	16	0	0	0	1	0	1	1	1	0	0	0	0	0	0	0	0	0	10.462	29.291	22.183	2.8	0.757	0.472	139	80	6.7	0.94	3.33	1.07	1.79	4.27	0	0	42.2	8.33	71.65
0	32	74	174	24.44	0	0	5	0	0	0	0	1	1	1	1	0	0	0	0	0	0	0	0	0	1.353	10.495	13.362	7.756	1.273	0.101	139	87	10.3	6.47	4.16	0.72	2.11	6.12	0	0	43.3	5.84	65.11
0	79	65	170	22.49	1	0	20	0	0	0	0	0	1	0	1	0	0	0	0	0	0	0	0	0	3.574	28.896	21.146	8.085	0.732	0.169	114	66	6.4	0.6	2.45	0.94	0.95	48.69	1	1	42.3	6.93	67.59
0	75	90	175	29.39	0	1	5	0	0	0	0	0	0	0	0	0	0	0	0	0	1	1	1	0	2.146	8.744	9.715	4.075	1.111	0.221	161	77	5.8	0.48	2.72	1.07	1.13	9.12	0	1	35.8	4.5	73.46
1	63	64	156	26.3	0	0	16	0	0	0	0	0	1	1	1	1	0	1	0	0	0	1	1	1	3.803	47.068	26.753	12.376	0.568	0.142	144	66	7.7	1.39	6.32	1.54	3.69	5.35	0	0	43.3	7.19	61.99
1	34	75	160	29.3	0	0	2	0	1	0	0	0	1	0	1	0	0	0	0	0	0	0	0	0	1.793	14.677	11.843	8.185	0.807	0.151	141	98	9.8	3.23	5.18	1.11	3.11	13.9	0	0	44.2	4.9	41.08
1	50	59	158	23.63	0	0	1	1	1	0	1	0	1	0	1	0	0	0	0	1	0	1	1	0	5.007	17.219	27.501	3.439	1.597	0.182	125	70	8	2.55	3.62	0.75	1.74	4573.1	0	0	40.8	3.84	40.54
0	43	75	178	23.67	1	0	4	0	0	0	1	0	1	0	1	1	0	1	1	0	0	1	1	0	6.689	34.022	25.398	5.086	0.747	0.263	123	97	9.2	2.82	5.76	1.4	3.47	140.84	0	0	49.7	6.03	88
1	67	70	160	27.34	0	0	0	0	0	0	0	1	0	1	1	1	0	1	0	1	0	1	1	1	3.578	21.153	17.064	5.911	0.807	0.21	125	78	8.2	2.27	5.21	0.89	3.41	8.39	0	0	43.4	5.92	64.74
1	52	53	152	22.94	0	0	7	7	1	0	1	0	1	0	1	0	0	0	1	0	0	1	1	0	2.288	14.224	20.865	6.216	1.467	0.11	119	70	11.6	1.87	4.25	0.97	2.39	1524.7	0	0	40.8	5.35	37.17
1	55	63	155	26.22	0	0	2	0	0	0	0	1	1	1	1	0	0	0	0	0	0	0	0	1	1.636	14.639	18.431	8.95	1.259	0.089	116	70	10.9					12.83	0	0	41	5	44.42
0	95	65	170	22.49	0	0	22	0	0	0	1	0	1	0	1	0	0	0	0	0	0	0	0	0	2.025	36.118	19.92	17.839	0.552	0.102	137	65	10	1.9	3.86	0.93	2.04		0	0	43.6	6.5	49.37
0	45	79	175	25.8	1	1	8	0	0	0	0	1	1	1	1	0	0	0	0	0	0	1	1	0	2.982	22.674	26.029	7.604	1.148	0.115	138	90	8.2	1.82	4.88			4.54	0	0	43.7	5.43	68.83
0	44	80	170	27.68	1	1	9	0	0	0	0	1	1	1	1	1	0	1	0	0	0	0	0	1	15.081	20.1	26.647	1.333	1.326	0.566	128	83	10.4	3.45	5.31	0.86	3.01	5.32	0	0	41	4.6	61.69
0	41	91	180	28.09	1	0	12	0	1	0	1	1	1	1	1	0	0	0	1	0	0	1	1	0	5.773	30.345	33.054	5.256	1.089	0.175	135	98	8.1	0.89	2.96	0.84	1.61	765.73	0	0	35.8	4.7	81.97
1	70	63	155	26.22	0	0	0	0	0	0	0	0	1	0	1	0	0	0	1	0	0	1	1	0	2.175	20.778	15.17	9.552	0.73	0.143	154	77	11.7	9.84	6.31	1.1	1.5	28.67	0	1	45	4.47	43.63
1	49	43	155	17.9	0	0	0	0	0	0	0	1	1	1	1	1	0	1	0	0	0	0	0	0	4.265	14.503	18.714	3.4	1.29	0.228	153	89	12.3					12.63	0	0	41.5	7.74	52.22
1	57	75	170	25.95	0	0	5	0	0	0	0	1	1	0	1	0	0	0	0	0	0	0	0	0	6.19	18.449	15.879	2.98	0.861	0.39	141	102	7.4	2.67	4.81	1.01	2.05	37.25	0	0	43.3	6.46	53.42
1	61	52	162	19.81	0	0	0	0	0	0	0	0	1	0	1	0	0	0	0	0	0	0	0	0	4.234	17.305	13.712	4.087	0.792	0.309	91	63	9.3	2.6	3.25	0.55	1.82	21.38	0	0	30.8	15.27	39.68
1	33	74	172	25.01	0	0	8	0	0	0	0	1	1	1	1	0	0	0	0	0	0	0	0	0	2.889	14.464	15.073	5.007	1.042	0.192	124	88	9.8	0.8	3.31	1.15	1.71	8.73	0	0	41	3.96	32.1
1	51	67.5	168	23.92	0	0	1	0	0	0	0	1	1	1	1	0	0	0	0	0	0	0	0	0	5.28	18.268	23.146	3.46	1.267	0.228	124	72	9.3	4.07	4.97	0.95	2.26	7.66	0	0	48.4	7.21	53.06
1	79	60	162	22.86	0	0	2	0	1	0	1	0	1	1	1	0	0	0	1	0	0	1	1	0	4.678	28.688	17.889	6.132	0.624	0.262	166	85	8.9	1.96	4.42	0.87	3.01	92.87	0	0	43.4	6.74	45.77
0	42	85	175	27.76	0	1	10	0	0	0	0	0	1	0	1	0	0	0	0	1	0	1	1	0	2.711	9.476	9.166	3.496	0.967	0.296	136	112	7.3	1.85	3.78	0.99	2.34	26.36	0	0	42.3	6.69	58
1	63	75	160	29.3	0	0	7	0	0	0	0	1	1	1	1	0	0	0	0	0	0	0	0	1	6.623	30.92	40.968	4.669	1.325	0.162	140	80	11.1	1.44	4.93	1.21	3.17	16.11	0	0	46.8	5.8	65.28
0	52	74	165	27.18	0	1	0	0	0	0	0	1	1	1	1	1	0	1	0	0	0	0	0	1	5.856	25.841	16.497	4.413	0.638	0.355	106	82	10.7	1.9	5.96	1.09	4.07	4.67	0	0	36.4
0	64	80	179	24.97	1	1	17	0	1	0	0	0	1	1	1	1	0	1	0	0	0	1	1	1	6.308	33.226	20.026	5.267	0.603	0.315	130	68	8.3	1.63	4.59	1.16	2.78	13.89	0	1	46.5	5.3	71.26
1	59	52	160	20.31	0	0	4	0	0	0	1	0	1	1	1	0	0	0	0	0	0	0	0	1	3.069	19.345	21.719	6.303	1.123	0.141	137	69	12.4						0	0	38.6
1	78	60	155	24.97	0	0	20	0	0	0	0	0	0	0	0	0	0	0	0	0	0	0	0	0	4.907	14.838	28.83	3.024	1.943	0.17	147	80	7	1.14	3.64	1.14	2.02		0	0	49	7.6	43.7
1	56	57	159	22.55	0	0	7	0	0	0	1	1	1	1	1	0	0	0	0	0	0	0	0	1	6.816	24.662	26.438	3.618	1.072	0.258	140	80	7.4	3.04	5.56	0.9	3.49	36.2	0	0	46.5	5.58	48.27
0	47	80	176	25.83	1	1	0	0	0	0	0	1	1	1	1	1	0	1	0	0	0	0	0	1	3.023	24.853	19.417	8.223	0.781	0.156	121	82	11.3	3.11	6.97	1.11	4.46	7.41	0	0	48.3	5.38	59.39
0	32	107	183	31.95	1	0	1	0	0	0	0	1	1	1	1	0	0	0	0	0	0	0	0	0	11.243	16.581	26.409	1.475	1.593	0.426	130	90	8.8	2.39	4.2	0.83	2.71	4.29	0	0	44	5.94	46.93
1	46	62	158	24.84	1	0	5	0	1	0	1	1	1	1	1	1	0	1	1	0	0	1	1	1	5.432	15.767	14.522	2.903	0.921	0.374	154	87	6.8	1.8	5.83	1.01	3.81	2058.12	0	0	36.7	6.79	76.05
0	62	68	178	21.46	1	1	0	0	0	0	0	1	1	1	1	1	0	1	0	0	0	0	0	1	4.248	17.191	21.988	4.047	1.279	0.193	118	78	10.3	0.84	3.58	0.88	2.07	8.86	0	0	43.6	6.05	66.51
0	31	95	182	28.68	1	0	0	0	0	0	0	1	1	1	1	0	0	0	0	0	0	0	0	0	2.895	13.136	11.92	4.537	0.907	0.243	107	84	10.7	5.69	4.92	1.3	2.78	38.79	0	0	43.3	3.26	49
1	44	55	156	22.6	0	0	9	0	0	0	0	1	1	1	1	0	0	0	0	0	0	0	0	1	4.216	10.221	18.382	2.425	1.798	0.229	147	86	8.9	6.43	4.26	0.81	1.48	13.21	0	0	43.4	3.46	37.9
1	52	54	164	20.08	0	0	20	0	1	0	0	0	1	0	1	0	0	0	0	0	0	0	0	0	12.597	34.059	13.459	2.704	0.395	0.936	102	65	6.2	1.63	4.81	0.88	3.09	9.36	0	0	40.3	6.23	118.17
0	66	65	165	23.88	1	1	19	0	0	0	0	0	1	0	1	1	0	1	1	0	1	1	1	1	8.756	11.08	16.109	1.266	1.454	0.544	128	66	7.9	1.5	5	1.01	3.42	63.02	1	1	47.2	9.38	95.93
1	79	69	155	28.72	1	1	3	0	0	0	0	1	0	1	1	1	0	1	0	0	0	0	0	0	12.626	18.142	10.835	1.437	0.597	1.165	150	76	7.7	1.99	5.02	0.89	3.47	21.1	0	0	43.1	6.73	77.45
1	52	70	158	28.04	0	0	0	0	0	0	0	1	1	1	1	0	0	0	0	0	0	0	0	0	7.339	16.029	17.034	2.184	1.063	0.431	120	85	12					45.06	0	0	40.5	5.67	35.76
1	56	59	163	22.21	0	0	15	0	1	0	1	0	1	0	1	1	0	1	1	0	0	1	1	1	8.452	24.322	11.284	2.878	0.464	0.749	126	62	7.4	1.21	3.46	1.01	2.04	243.16	0	0	40.4
1	75	51	152	22.07	0	0	0	0	0	0	1	0	1	1	1	0	1	1	1	0	0	1	1	1	4.382	30.567	18.545	6.975	0.607	0.236	172	66	7.4	2.72	3.67	1.21	2.25	75.42	0	0	44.8	5.39	70
0	31	60	170	20.76	1	1	10	0	0	0	0	0	1	0	1	0	0	0	0	0	0	0	0	0	2.153	12.163	16.22	5.65	1.334	0.133	114	76	13.2	1.15	4.31	1.24	2.57	15.52	0	0	38.9	5.94	50
1	58	56	155	23.31	0	0	20	0	1	0	1	1	1	0	1	1	0	1	1	0	0	1	1	1	6.089	15.48	12.429	2.542	0.803	0.49	152	104	13.4	1.37	5.93	1.78	3.43	276.28	1	0	48.2	6.35	51.8
0	32	51	175	16.65	1	1	2	0	0	0	1	0	1	1	1	1	0	1	0	0	0	0	0	0	5.653	21.39	26.692	3.784	1.248	0.212	118	70	12.7	0.56	4.26	1.22	2.73	9.29	0	0	43.6
1	50	80	160	31.25	0	0	0	0	0	0	0	0	1	0	1	0	0	0	0	0	0	0	0	0	11.932	17.678	7.599	1.482	0.43	1.57	98	75	10.8	9.82	4.77	1.51	3.16	58.53	0	0	30.2	4.61	62.45
0	86	68	180	20.99	0	0	10	0	0	0	1	0	1	0	1	0	0	0	0	0	0	0	0	1	6.284	18.958	16.964	3.017	0.895	0.37	144	71	9.2	2.16	4.6	0.69	2.79	42.79	1	1	39.9	9.46	155.76
1	70	36	165	13.22	0	0	9	0	0	0	0	0	1	0	1	0	0	0	0	0	1	0	1	0	14.946	13.901	11.523	0.93	0.829	1.297	101	70	10.2	1	3.49	1.08	1.81	12.38	0	0	35.4	6.82	36.63
1	50	65	159	25.71	0	0	15	0	1	0	1	1	1	1	1	0	1	1	0	0	0	0	0	1	7.425	18.018	14.912	2.427	0.828	0.498	108	77	9.1	3.55	4.16	0.83	1.99	1790.92	0	0	37.4	8.1	95.4
1	54	71	161	27.39	0	0	18	0	1	0	1	1	1	1	1	1	0	1	1	0	0	1	1	1	4.821	40.326	17.208	8.365	0.427	0.28	162	86	7.1	0.9	6.17	2.1	2.97	145.3	0	1	43.1	7.05	72.49
0	74	74	172	25.01	0	1	0	0	0	0	0	0	1	1	1	0	0	0	0	0	0	0	0	0	9.74	26.725	13.79	2.744	0.516	0.706	130	75	12.9	1.54	3.38	0.88	2.02	20.93	0	0	45.1	6.1	70
0	45	82	170	28.37	0	1	0	0	1	0	1	0	1	0	1	0	0	0	0	0	0	0	0	0	7.491	20.982	16.052	2.801	0.765	0.467	150	100	8.8	1.34	4.8	1.45	2.59	113.63	0	0	35.8	4.39	38.01
1	31	63	160	24.61	0	0	0	0	0	0	0	0	1	0	1	0	0	0	0	0	0	0	0	0	2.682	7.538	9.397	2.81	1.247	0.285	124	89	8	1.43	5.4	1.25	3.17	6.52	0	0	46.2	3.13	49.86
0	48	72	166	26.13	1	1	13	0	1	0	1	0	1	0	1	0	0	0	0	0	0	0	0	0	4.683	12.759	11.43	2.725	0.896	0.41	118	78	11.1	6.07	5.57	1.51	2.66	464.7	0	0	45.2	4.11	35.27
1	50	57	152	24.67	0	0	9	0	0	0	1	0	0	1	1	1	0	1	0	0	0	1	1	1	4.846	13.801	10.424	2.848	0.755	0.465	138	100	6.5	1.29	4.82	1.22	2.78	87.53	0	0	44.5	4.35	44
1	60	58	155	24.14	0	0	0	0	1	0	0	0	0	1	1	1	0	1	0	0	0	0	0	0	6.35	13.715	15.307	2.16	1.116	0.415	89	59	5.8	1.46	3.61	0.97	2.09	5.02	1	0	47.9	6.36	55
0	67	70	168	24.8	0	0	8	0	0	0	0	0	1	0	1	1	0	1	1	0	1	1	1	0	4.953	16.046	10.703	3.24	0.667	0.463	145	89	7.9	1.73	2.86	0.66	1.57	27.62	1	1	44	7.06	62.71
0	49	68	170	23.53	0	1	17	0	0	0	0	1	1	1	1	0	0	0	0	0	0	0	0	0	8.083	16.646	13.506	2.059	0.811	0.598	122	66	8.1	1.62	4.67	1.12	2.84	4.69	0	0	44.8	4.81	62.96
1	53	60	163	22.58	0	0	0	0	0	0	0	0	1	1	1	0	0	0	0	1	0	1	1	0	8.403	30.062	16.475	3.578	0.548	0.51	162	80	5.8	0.8	3.29	1.14	1.6	8.38	1	1	47.4	5.35	51.05
0	69	60	160	23.44	0	0	15	0	0	0	0	0	1	1	1	1	0	1	0	0	0	0	0	0	5.142	15.22	10.082	2.96	0.662	0.51	99	62	9.8	1.26	4.35	0.73	2.9	27.65	1	0	35.4	6.47	52.81
0	62	60	167	21.51	0	0	0	0	0	0	0	1	1	1	1	0	0	0	0	0	0	0	0	0	7.698	27.258	27.182	3.541	0.997	0.283	149	93		2.49	4.59	0.84	2.39	48.32	0	0	44.5	4.17	64.92
0	53	106	175	34.61	0	1	5	0	0	0	0	0	1	0	1	0	0	0	0	1	0	1	1	0	8.786	16.17	7.635	1.84	0.472	1.151	106	68	5.3	0.59	6.42	2.37	3.98	538.08	1	0	44.4	2.83	61
0	58	59	171	20.18	0	1	0	0	1	0	1	0	1	1	1	1	0	1	1	0	1	1	1	0	6.719	16.611	9.101	2.472	0.548	0.738	134	82	12.6	1.58	5.27	1.47	3.2	554.87	1	0	42.7	6.94	52
0	51	70	175	22.86	0	1	18	0	1	0	1	1	1	1	1	1	0	1	1	0	1	1	1	1	12.296	18.349	12.63	1.492	0.688	0.974	160	107	11	1.57	4.94	0.86	3.7	63.5	0	0	42.8	6.59	70.33
1	59	47.5	156	19.52	1	0	2	0	0	0	1	0	1	1	1	1	0	1	0	0	0	0	0	1	15.589	22.784	17.351	1.462	0.762	0.898	115	65	10.7	1.13	6.89	1.27	5.1	33.68	0	0	39.9
0	53	67	175	21.88	1	0	12	0	1	0	0	1	1	1	1	0	0	0	0	0	0	0	0	0	14.78	21.292	12.086	1.441	0.568	1.223	107	85		3.4	4.63	1.29	2.86	17.22	0	0	41.6	7	56
1	51	55	155	22.89	0	0	2	0	0	0	0	1	1	1	1	0	0	0	0	0	0	0	0	0	3.573	16.542	19.019	4.63	1.15	0.188	133	86	7.7	2.47	4.41	1.09	2.62	8.6	0	0	42.6	6.54	51
0	58	72	175	23.51	1	1	10	0	1	0	1	0	1	1	1	1	0	1	1	0	0	1	1	0	2.788	17.426	11.823	6.25	0.678	0.236	159	89	9.1	1.02	4.43	0.78	3.04	752.9	0	0	39.1	3.75	53.28
0	49	76	170	26.3	0	1	7	0	1	0	1	0	1	1	1	1	1	1	1	0	0	1	1	0	16.654	25.284	11.623	1.518	0.46	1.433	159	119		2.03	3.92	1.08	2.27	241.13	0	0	51.8	4.95	51
0	49	63	176	20.34	1	1	6	0	0	0	0	0	1	1	1	1	0	1	0	0	0	0	0	0	7.706	13.386	33.155	1.737	2.477	0.232	144	87	9.6	2.62	4.79	0.87	3.3	9.82	0	0	49.9	6.9	55.38
1	43	60	160	23.44	1	0	0	0	0	0	0	0	1	0	1	1	0	1	0	0	0	0	0	0	7.042	14.3	21.741	2.031	1.52	0.324	111	78	11.3	1.99	4.25	0.85	2.76		0	0	41.3	4.6	62.2
0	60	85	173	28.4	1	0	12	0	0	0	1	0	1	1	1	1	0	1	0	1	0	1	1	0	14.597	24.424	17.927	1.673	0.734	0.814	135	68	9.8	1.36	4.75	0.92	3.57	186.4	0	0	44.9	4.88	66.24
1	34	59	165	21.67	0	0	0	0	0	0	0	0	1	0	1	0	0	0	0	0	0	0	0	0	8.785	17.413	16.596	1.982	0.953	0.529	135	92	6.8	2.69	4.05	0.85	2.35	10.01	0	0	47.1	3.87	52.28
0	62	75	170	25.95	1	0	10	0	0	0	0	0	1	0	1	0	0	0	0	0	0	0	0	0	11.93	13.429	11.204	1.126	0.834	1.065	143	76	7.4	1.07	3.43	0.92	2.03	15.58	0	0	41.8	6.13	64.12
0	33	85	177	27.13	0	1	6	0	1	0	0	1	1	1	1	0	1	1	0	0	0	0	0	0	6.767	9.899	8.324	1.463	0.841	0.813	119	75	12.3	7.38	5.34	0.83	1.81	7.32	0	0	43.6	4.85	59.59
0	74	65	170	22.49	1	0	0	0	0	0	1	0	1	0	1	1	0	1	1	0	0	1	1	1	25.881	29.396	17.644	1.136	0.6	1.467	166	86		0.62	4.67	1.37	2.76	35.07	0	0	35	7.48	76.53
1	50	58	165	21.3	0	0	20	0	1	0	1	0	1	0	1	1	0	1	0	1	0	1	1	0	17.611	21.374	11.67	1.214	0.546	1.509	125	78	7.1					745.45	0	0	39.6
1	59	56.6	152	24.5	0	0	0	0	0	0	0	1	1	1	1	1	0	1	0	0	0	0	0	0	11.554	14.602	8.309	1.264	0.569	1.391	122	75						13.28	0	0	49.8
0	19	100	180	30.86	0	1	0	0	0	0	0	1	1	0	1	1	0	1	0	0	0	0	0	0	5.114	12.927	6.11	2.528	0.473	0.837	136	64	12.2	4.86	4.93	0.49	2.86	111	0	0	24.3	18.22	261.76
1	70	50	158	20.03	0	0	1	0	0	0	1	0	1	1	1	1	0	1	0	0	1	0	1	0	4.795	18.336	14.654	3.824	0.799	0.327	149	80	10.4	1.02	5.7	2.07	3.47	35.86	1	0	45.6	4.5	56
1	59	73	166	26.49	0	0	6	0	0	0	0	1	1	1	1	1	0	1	0	1	0	1	1	1	21.273	16.344	13.614	0.768	0.833	1.563	119	75	9.6	2.13	5.7	1.25	3.46	9.51	0	0	46.3	6.55	52.36
0	58	74	164	27.51	0	1	13	0	1	0	1	0	1	0	1	0	0	0	0	0	0	0	0	0	14.654	16.977	11.931	1.159	0.703	1.228	142	91	7.1	1.86	4.16	0.8	2.68	790.08	0	0	39.5	6.19	86.8
1	54	60	157	24.34	0	0	10	0	0	0	1	0	1	0	1	0	0	0	1	0	0	1	1	0	6.471	12.511	10.119	1.933	0.809	0.639	197	104	13.3	1.7	5.7	1.12	3.89	140.7	0	0	43.9	5.66	50.31
1	60	58	155	24.14	0	0	0	0	0	0	0	1	1	1	1	0	0	0	0	0	0	1	1	0	3.286	10.724	17.364	3.263	1.619	0.189	166	88	11.7	2.59	3.93	0.83	2.45	11.91	0	0	42.4	5.52	40.85
1	68	80	165	29.38	0	0	0	0	0	0	1	0	1	1	1	0	1	1	0	0	0	0	0	1	6.376	25.904	13.749	4.063	0.531	0.464	143	85	12.7	3.81	4.46	1.21	2.41	159.95	1	1	38.5	7.73	117
1	57	50	158	20.03	0	0	14	0	1	0	0	0	1	1	1	1	0	1	0	0	0	0	0	0	6.6	17.522	12.264	2.655	0.7	0.538	130	70	10.5	1.13	6.87	1.41	4.73	8.23	0	0	43.2	3.82	45.36
0	60	96	175	31.35	0	0	0	0	0	0	0	1	1	1	1	1	0	1	0	0	0	0	0	1	4.717	16.644	15.712	3.528	0.944	0.3	153	94	8.1	2.48	4.7	0.97	2.9	25.95	0	0	44.3	6.13	53.5
0	64	63	170	21.8	1	0	2	0	0	0	0	0	1	1	1	1	0	1	0	0	0	0	0	1	2.146	11.775	10.276	5.487	0.873	0.209	90	57	10.3	2.07	5.06	0.81	3.5	4.51	0	0	35.9	4.37	68.9
1	72	61	160	23.83	0	0	5	0	0	0	0	0	1	1	1	1	0	1	0	1	0	1	1	0	5.011	21.503	10.605	4.292	0.493	0.472	150	90	13.8	2.55	6.55	1.05	4.92	95.72	0	0	42.2	4.54	46.13
1	68	63	160	24.61	0	0	9	0	1	0	0	0	1	1	1	0	0	0	0	0	0	0	0	0	8.408	12.669	15.704	1.507	1.24	0.535	183	87	7.6	0.78	3.73	1.06	2.27	5.94	0	0	43.7	4.36	49.19
1	70	60	160	23.44	0	0	10	0	0	0	0	0	1	1	1	0	0	0	1	0	0	1	1	0	8.554	20.8	7.235	2.432	0.348	1.182	182	74	9.9						0	1	43.3
1	73	60	158	24.03	0	0	0	0	0	0	0	0	1	1	1	0	0	0	0	0	0	0	0	0	4.922	17.385	7.916	3.532	0.455	0.622	152	84	11.3	2.57	5.56	0.93	3.42	447.27	1	0	43.6	4.93	53.51
1	73	64	155	26.64	0	0	0	0	0	0	0	1	0	0	1	0	0	0	0	0	0	0	0	0	3.192	14.59	10.132	4.571	0.694	0.315	149	71	8.6	1.04	4.18	1.1	2.68	23.02	0	0	44.1	5.38	42.54
0	55	83	182	25.06	0	1	11	0	0	0	0	0	1	0	1	0	0	0	0	0	0	0	0	0	11.774	14.141	8.874	1.201	0.628	1.327	118	78	12.5	1.95	6.08	0.95	4.6	11.05	0	0	42.8	5.35	62.84
0	78	50	173	16.71	0	0	19	0	0	0	0	0	1	0	1	0	0	0	0	0	0	0	0	0	5.446	34.757	22.634	6.382	0.651	0.241	133	51	8	0.84	3.39	0.94	1.88	163.59	0	1	31.9	6.67	64.58
1	36	84	168	29.76	0	0	0	0	0	0	0	1	1	1	1	1	0	1	0	0	0	0	0	0	7.367	15.414	11	2.092	0.714	0.67	153	95	10.8	1.46	4.52	1.23	2.91	8.18	0	0	45.6	4.97	42.18
0	52	86	168	30.47	0	0	10	0	0	0	0	1	1	1	1	1	0	1	0	0	0	0	0	0	20.251	25.683	23.19	1.268	0.903	0.873	128	90	9	6.7	4.91	0.89	2.03	5.98	0	0	52.3	6.02	61
0	36	57	170	19.72	0	0	3	0	0	0	0	1	1	1	1	1	0	1	0	0	0	0	0	1	6.355	13.885	9.147	2.185	0.659	0.695	107	74	16.8	0.61	5.47	1.49	3.6	10.65	0	0	39.4	4.73	52.92
1	51	65	158	26.04	0	0	0	0	0	0	0	1	1	1	1	0	0	0	0	1	0	1	1	1	5.501	6.025	4.086	1.095	0.678	1.346	145	90	15.4	1.38	3.87	1.57	1.02	14.17	0	0	45.5	5.34	47.6
0	33	57	162	21.72	0	1	0	0	0	0	0	1	1	1	1	0	0	0	0	0	0	0	0	0	7.697	11.348	9.547	1.474	0.841	0.806	120	85	10.8					11.6	0	0	47.3	6.32	67.96
1	35	100	164	37.18	0	0	0	0	0	0	0	0	1	0	1	0	0	0	0	0	0	0	0	0	10.125	10.139	6.506	1.001	0.642	1.556	158	101							0	0	46
0	36	68	170	23.53	0	1	0	0	0	0	0	0	1	1	1	0	1	1	0	0	0	0	0	1	9.431	12.638	9.021	1.34	0.714	1.045	106	71	11.9	7.61	7.79	1.81	4.35	6.25	0	0	46	5.87	60
1	76	54	160	21.09	0	0	12	0	1	0	0	0	1	1	1	1	0	1	0	0	0	0	0	1	9.52	17.973	9.108	1.888	0.507	1.045	127	71	7	2.38	6.92	1.66	3.75	7.84	1	0	47.9	5.22	54
0	67	77	176	24.86	0	1	0	0	0	0	0	0	1	1	1	1	0	1	0	0	0	1	1	0	6.131	8.453	9.383	1.379	1.11	0.653	125	78	10.1	2.07	5.54	1.7	2.98	53.63	0	0	47.2	5.02	58
0	51	66	163	24.84	0	1	13	0	0	0	0	1	1	1	1	1	0	1	0	0	0	0	0	1	3.678	8.496	7.293	2.31	0.858	0.504	121	87	10.1	3.83	5.69	1.47	3.07	34.82	0	0	49.6	9.84	61
0	45	83	170	28.72	1	1	6	0	0	0	1	1	1	1	1	0	0	0	0	0	0	0	0	0	18.313	21.24	14.321	1.16	0.674	1.279	137	80						17.05	0	0	46.5
1	69	67	160	26.17	0	0	8	0	1	0	1	0	1	1	1	1	0	1	0	0	0	1	1	0	9.385	15.581	11.557	1.66	0.742	0.812	141	102	12.5	1.99	6.72	1.52	4.72	45.72	0	0	45.8	5.29	62.68
1	44	89	164	33.09	0	0	4	0	1	0	1	1	1	1	1	1	0	1	0	1	0	1	1	1	20.454	19.834	18.008	0.97	0.908	1.136	113	73	10.3	11.03	7.79	1.59	4.63	64.36	0	0	43.3	2.51	37
1	62	63.5	164	23.61	0	0	5	0	0	0	0	0	0	0	0	0	0	0	0	0	0	0	0	0	23.111	32.923	41.972	1.425	1.275	0.551	145	92							0	0	38	4.66	56.54
0	38	72	177	22.98	1	0	0	0	0	0	0	1	1	1	1	1	0	1	0	1	0	1	1	0	14.772	16.994	19.849	1.15	1.168	0.744	148	94	11.1	2.23	5.06	0.9	3.88	6.23	0	0	45.7	3.99	71.13
1	36	70	165	25.71	0	0	0	0	0	0	0	1	1	0	1	0	0	0	0	0	0	0	0	0	6.128	9.713	8.789	1.585	0.905	0.697	130	76		2.6	5.74	1.23	3.73	67.01	0	0	44.8	3.18	38.22
0	59	75	170	25.95	1	1	11	0	0	0	0	0	1	0	1	0	0	0	0	0	0	0	0	0	9.908	17.816	15.115	1.798	0.848	0.656	135	75							0	0	45.7	7.04	66
1	60	60	115	45.37	0	0	12	0	0	0	0	0	0	0	0	0	0	0	0	0	0	0	0	0	13.611	4.206	12.597	0.309	2.995	1.081	117	76		0.67	4.57	1.67	2.69		1	1	48.2	7.97	43.29
0	63	80	172	27.04	0	0	3	0	0	0	0	0	0	0	0	0	0	0	0	0	0	0	0	0	14.63	16.85	19.4	1.15	1.15	0.75	115	70							0	0	45.2	7.12	49.33
0	80	70	167	25.1	1	0	7	0	0	0	0	1	0	1	1	0	0	0	1	0	1	1	1	1	17.737	9.309	13.727	0.525	1.475	1.292	140	80	7.7	2.05	3.56	0.49	2.32	27.85	1	0	35.8	8	81.7
1	30	76	168	26.93	0	0	0	0	0	0	0	0	1	0	1	0	0	0	0	0	0	0	0	0	5.905	8.809	11.604	1.492	1.317	0.509	115	83	11.1	4.17	7.64	0.66	6.3	11.53	0	0	40.3	2.87	31.95
0	51	60	170	20.76	1	0	15	0	0	0	0	0	1	0	1	0	0	0	0	0	0	1	0	0	28.175	46.362	33.867	1.646	0.73	0.832	175	93		0.99	6.5	0.82	4.58		0	0	34.1	6	44.7
1	60	68	158	27.24	0	0	3	0	0	0	0	1	1	0	1	0	0	0	0	0	0	0	0	0	17.39	15.44	35.289	0.888	2.286	0.493	121	80	9.1	1.77	4.19	0.94	2.33		1	0	32.4	2.43	42.77
0	66	63	160	24.61	0	0	3	0	0	0	0	1	1	0	1	0	0	0	0	0	0	0	0	0	24.026	24.639	17.434	1.026	0.708	1.378	158	100	9.4	1.23	5.17	1.77	2.86	11.25	0	1	43.4	6.64	60.99
0	60	90	165	33.06	1	0	0	0	0	0	0	0	1	0	1	0	0	0	0	0	0	0	0	0	29.834	31.308	14.904	1.049	0.476	2.002	164	77	8.4	2.17	4.21	0.79	2.91	7.74	0	0	44.9	6.05	69.35
0	70	65	165	23.88	0	0	10	0	0	0	0	0	1	1	1	1	0	1	0	0	0	0	0	0	16.596	15.479	10.48	0.933	0.677	1.584	126	91	14.2	1.09	5.12	1.09	3.75	61.85	0	1	37.4	8.98	73.58
1	26	53	155	22.06	0	0	10	0	0	0	0	0	1	0	1	0	0	0	0	0	0	0	0	0	6.1	6.62	11.16	1.09	1.69	0.55	155	96	11	1.93	3.96	1.52	2.28	272.7	0	1	35.9	2.27	26
1	70	61	150	27.11	0	0	12	0	0	0	1	0	1	0	1	1	0	1	0	1	0	1	1	0	6.076	26.293	12.025	4.327	0.457	0.505	181	77	7.8	1.16	4.96	1.9	2.53	44.21	1	1	47.3	9.78	92
1	82	50	150	22.22	0	0	20	0	0	0	1	0	0	1	1	0	0	0	0	0	0	0	0	0	16.666	21.551	28.063	1.293	1.302	0.594	140	73		2.22	5.44	0.79	3.82		0	1	36.5	4.04	58.41
1	30	75	168	26.57	0	0	0	0	0	0	0	1	1	0	1	0	0	0	0	0	0	0	0	0	16.932	9.398	10.026	0.555	1.067	1.689	136	82		1.53	5.94	0.99	3.1	46.66	0	0	30.7	5	45.6
1	65	62	158	24.84	0	0	0	0	0	0	0	0	0	0	0	0	0	0	0	0	0	0	0	0	8.76	14.16	11.38	1.62	0.8	0.77	120	80		2.6	5.19	0.85	3.32		1	0	45.1	6.23	37.3
1	55	70	160	27.34	0	0	15	≥10	1	0	0	0	1	0	1	1	0	1	0	1	1	1	1	1	14.32	28.73	23.17	2.01	0.81	0.62	174	85		1.87	3.74	1.23	2.29		1	1	38.9	6	54.8
1	67	56	164	20.82	0	0	0	0	0	0	0	0	0	0	0	0	0	0	0	1	0	1	1	0	14.456	20.39	13.162	1.411	0.646	1.098	126	73	6.2	0.87	4.61	1.22	3.09	4.28	0	0	41.9	8.13	60.13
0	63	65	165	23.88	0	1	4	0	0	0	0	0	0	0	0	0	0	0	0	0	0	0	0	0	18.159	19.241	18.446	1.06	0.959	0.984	140	80							0	1	46.3	4.46	64.76
0	68	76	172	25.69	1	1	0	0	0	0	0	1	1	1	1	1	0	1	0	1	0	1	1	1	22.965	22.468	14.342	0.978	0.638	1.601	154	90	11.3	2.43	6.17	0.88	3.92	10.82	0	1	42.8	7.9	86.81
1	71	35	158	14.02	0	0	8	0	0	0	0	0	1	0	1	1	0	1	0	0	0	0	0	0	10.222	32.348	15.798	3.165	0.488	0.647	134	73	14.1	1.11	5.12	1.44	3.12		0	0	40.2	7	54.2
0	58	75	172	25.35	1	1	5	0	0	0	0	1	1	1	1	0	0	0	0	0	0	0	0	0	16.547	17.196	11.599	1.039	0.675	1.427	135	82	9.2	1.34	4.16	0.93	2.92	19.93	0	0	44.2	6.33	73.51
0	51	90	178	28.41	1	1	6	0	0	0	0	1	1	1	1	0	0	0	0	1	0	1	1	0	23.805	26.345	15.143	1.107	0.575	1.572	134	90	10.6	0.94	5.65	1.46	4.13	15.51	0	0	47.8	3.64	54.04
0	48	92	176	29.7	1	1	7	0	0	0	0	1	1	0	1	0	0	0	0	1	0	1	1	0	19.426	15.963	11.661	0.822	0.731	1.666	160	97	10.8	1.63	5.3	1.33	3.75	72.54	0	0	46.5	6.07	49.42
1	75	50	160	19.53	0	0	10	0	0	0	0	1	1	1	1	0	0	0	0	0	0	0	0	0	19.737	16.569	14.517	0.84	0.876	1.36	140	60	6.6	2.32	4.23	0.93	2.34	10.64	0	0	45.8	4.53	60.26
0	50	80	178	25.25	1	0	0	0	0	0	0	1	1	0	1	0	0	0	0	0	0	0	0	0	18.646	21.059	15.325	1.129	0.728	1.217	155	87	10					13.42	0	0	42.6
0	84	55	165	20.2	0	0	10	0	0	0	0	0	1	0	1	0	0	0	0	0	0	0	0	0	15.456	16.495	11.905	1.067	0.722	1.298	155	80		0.93	3.23	0.84	1.75		1	1	26	8.52	68.37
0	65	86	175	28.08	1	1	19	0	0	0	0	1	1	1	1	1	0	1	0	0	1	1	1	1	20.884	21.993	19.695	1.053	0.896	1.06	162	76	7.5	1.31	4.28	1.18	2.77	15.32	1	1	43.3	4.09	67.1
0	76	78	180	24.07	1	1	10	0	0	0	0	0	0	1	1	1	0	1	1	0	1	1	1	1	24.626	35.65	13.361	1.448	0.375	1.843	136	73		1.34	3.02	0.86	1.51		1	1	39.5	9.45	177.12
1	53	53	158	21.23	0	0	0	0	0	0	0	0	1	1	1	1	0	1	0	0	0	0	0	0	6.969	20.778	16.105	2.981	0.775	0.433	150	78		1.22	7.63	1.67	5.64		0	0	47	4.46	49.46
1	70	87	171	29.75	0	0	11	0	0	0	1	1	1	1	1	0	0	0	0	1	0	1	1	0	5.78	12.69	17.13	2.2	1.35	0.34	162	92	7	1.32	4.65	1.24	2.67	236.83	1	1	47.2	3.55	56
0	45	89	173	29.74	0	0	0	0	0	0	0	0	1	0	1	0	0	0	0	0	0	0	0	0	16.607	9.68	11.257	0.583	1.163	1.475	111	71	11	2.26	4.13	0.89	2.48	6.36	0	0	47.8	4.29	61.55
1	57	73	158	29.24	0	0	26	6	1	0	0	0	1	1	1	1	0	1	0	0	0	0	0	1	13.204	24.754	10.895	1.875	0.44	1.212	144	66	13.3					20.64	1	0	48.1	11.78	76
0	82	69	163	25.97	0	0	20	0	0	0	1	0	1	1	1	0	0	0	0	1	0	1	1	0	3.068	15.378	10.959	5.012	0.713	0.28	133	58	9.5	1.74	3.12	0.9	1.63	33.29	0	1	42.2	6.95	78
1	71	80	165	29.38	0	0	0	0	0	0	1	0	1	1	1	0	0	0	0	1	0	1	1	1	7.427	10.237	10.704	1.378	1.046	0.694	164	84	10.6	2.18	3.72	1.17	2.07	86.65	1	0	34.8	9.63	68.26
0	62	67	167	24.02	1	1	6	0	0	0	0	0	0	1	1	1	0	1	0	1	1	1	1	1	27.438	28.032	28.474	1.022	1.016	0.964	155	90		3.2	5.15	0.7	3.64		1	0	39.9	5.66	54
0	87	70	172	23.66	0	0	20	0	0	0	1	0	1	0	1	0	0	0	0	0	0	1	1	0	18.02	22.656	13.351	1.257	0.589	1.35	154	58	8	0.95	3.21	0.62	1.99	498.12	0	1	30	34.3	278
1	36	69	156	28.35	0	0	7	0	0	2	1	0	1	0	1	0	0	0	0	0	0	0	0	0	18.008	17.114	9.549	0.95	0.558	1.886	177	86	11.5	2.27	5.51	1.18	4.22	15.37	0	0	45.7	3.22	40.48
1	71	55	158	22.03	0	0	13	0	0	0	0	0	1	0	1	0	0	0	0	1	0	1	1	0	24.929	30.194	17.921	1.211	0.594	1.391	175	95		1.33	4.79	1.26	3.08		0	1	37.3	6.51	60.1
0	42	93	170	32.18	1	0	13	0	0	0	0	1	1	0	1	0	0	0	0	0	0	0	0	0	18.82	26.021	10.911	1.383	0.419	1.725	166	98	7.1	3.83	5.14	1.02	2.94	23.38	0	0	44.8	7.3	60.75
1	45	68	164	25.28	0	0	0	0	0	0	0	0	1	1	1	1	0	1	0	0	0	0	0	1	14.745	21.575	8.463	1.463	0.392	1.742	130	88						8.61	0	0	39.1	3.42	51.62
1	68	61	165	22.41	0	0	14	0	0	0	0	0	1	0	1	0	0	0	0	0	0	0	0	0	21.276	27.633	27.019	1.299	0.978	0.787	120	90							0	0	37.5	5.45	60.37
1	60	60	160	23.44	0	0	0	0	0	0	0	0	0	0	0	1	0	1	0	0	0	0	0	1	17.89	21.712	13.394	1.214	0.617	1.336	94	66	6.3	2.12	5.12	1.2	2.7	9.71	1	0	44.9	5.26	50
0	54	88	175	28.73	0	1	11	0	0	0	0	1	1	0	1	1	0	1	0	1	0	1	1	1	27.102	19.565	14.334	0.722	0.733	1.891	140	90	10.3	8.75	8.23	1.03	2.96	17.08	0	1	46.9	7.31	57.71
1	63	75	168	26.57	0	0	0	0	0	0	0	0	1	0	1	0	0	0	1	0	0	1	1	0	17.689	30.088	22.086	1.701	0.734	0.801	154	74	11	2.3	6.49	1.49	3.45	11.87	0	0	48.5	5.75	58
0	73	67	174	22.13	0	1	0	0	0	0	1	0	1	0	1	0	0	0	0	0	0	0	0	0	19.965	22.798	10.185	1.142	0.447	1.96	136	81		0.64	3.92	1.11	2.64	15.36	0	0	44.3	6.2	53.23
1	59	53	153	22.64	0	0	1	0	0	0	1	0	1	0	1	0	0	0	0	0	0	1	1	0	21.281	17.882	14.647	0.84	0.819	1.453	193	93	8	1.35	4.05	1.21	2.04	73.75	0	0	47.8	3.86	48.48
0	62	72	173	24.06	0	0	10	0	0	0	0	1	0	1	1	0	0	0	0	0	0	0	0	0	15.69	32.82	14.31	2.09	0.44	1.1	139	76							0	0	43.8	4.82	61.38
0	88	57	165	20.94	0	0	40	0	0	0	0	0	1	1	1	1	0	1	0	1	0	1	1	1	20.99	27.16	17.54	1.29	0.65	1.2	150	90	10.1	1.97	3.58	1.2	2.18		1	0	41.6	5.68	47.85
1	50	51	160	19.92	0	0	3	0	0	0	0	0	0	1	1	0	0	0	0	0	0	0	0	0	34.035	24.021	15.436	0.706	0.643	2.205	153	101	9.1	1.67	4.64	1.36	2.51	22.29	0	0	46.1	4.11	43.89
0	52	78	172	26.37	1	1	0	0	0	0	0	0	1	0	1	0	0	0	0	0	0	0	0	0	33.687	25.595	27.489	0.76	1.074	1.225	146	86	10	3.33	4.86	0.9	2.68	8.03	0	0	44.9	7.03	62.47
0	55	75	167	26.89	1	0	4	0	0	0	0	1	0	0	1	1	0	1	1	0	1	1	1	1	23.567	17.754	14.165	0.753	0.798	1.664	210	120		2.36	3.79	0.78	2.22		1	1	40.9	5.5	46.1
1	70	55	165	20.2	1	0	0	0	0	0	0	0	0	1	1	0	0	0	0	0	0	0	0	1	16.364	18.541	18.294	1.133	0.987	0.894	121	81	7	3.68	4.12	0.82	2.1		1	1	43	8.16	75.41
0	50	86	172	29.07	1	0	12	0	1	0	0	0	1	1	1	0	0	0	0	0	0	0	0	1	22.329	24.364	17.605	1.091	0.723	1.268	157	81	7.2	1.82	4.75	1.01	3.29	18.76	0	0	45.9	5.04	69.15
1	60	60	166	21.77	0	0	21	0	0	0	0	1	1	1	1	1	0	1	0	1	0	1	1	1	18.602	27.034	21.916	1.453	0.811	0.849	157	81	7.6	1.86	5.23	1.01	2.79	8.18	0	0	43.7	5.2	54.66
0	50	76	173	25.39	1	0	4	0	0	0	0	1	1	1	1	0	0	0	0	0	0	0	0	1	40.799	30.946	21.086	0.758	0.681	1.935	163	63		1.47	4.64	0.99	3.12	6.87	0	0	44.2	6.37	67.66
0	64	70	178	22.09	0	0	20	0	0	0	0	0	1	1	1	0	0	0	0	0	0	1	0	0	32.458	37.691	24.132	1.161	0.64	1.345	138	94		0.81	3.96	0.76	3.05		0	0	39.7	7.2	75.1
0	70	60	172	20.28	1	1	10	0	0	0	0	0	1	0	1	0	0	0	0	0	0	1	1	0	36.093	28.567	21.827	0.791	0.764	1.654	156	83	6.7	1.43	3.13	0.74	1.59		0	1	39.6	7	70.21
0	53	70	180	21.6	0	0	0	0	0	0	0	0	1	0	1	0	0	0	0	0	0	0	0	0	3.111	17.925	17.321	5.761	0.966	0.18	130	80	9.7	1.28	4.18	1.01	2.9		0	0	29.4	3.12	40.04
1	57	80	168	28.34	0	0	4	0	0	0	0	0	0	0	0	0	0	0	0	1	0	1	1	0	13.23	16.186	14.517	1.223	0.897	0.911	140	90							0	0	45.1	7.68	65.71
1	54	60	160	23.44	0	0	10	0	0	0	0	0	1	0	1	0	0	0	0	0	0	0	0	0	15.533	27.806	29.029	1.79	1.044	0.535	120	70							0	0	39.1	5.47	47.52
1	66	72	161	27.78	0	0	1	0	0	0	0	0	1	0	1	0	0	0	0	0	0	1	1	0	26.562	20.994	66.558	0.79	3.17	0.399	200	100		1.69	4.43	0.8	3.29		0	1	42.1	4.62	39.41
0	59	104	180	32.1	1	1	17	0	1	0	0	0	0	0	0	0	0	0	0	0	0	0	0	0	30.757	28.411	25.118	0.924	0.884	1.225	155	89							0	0	41	10.04	93
1	19	100	170	34.6	0	0	1	0	0	0	0	1	1	1	1	0	0	0	0	0	0	0	0	0	7.556	9.197	13.889	1.217	1.51	0.544	127	97	12.4	4.14	7.97	1.9	4.79	21.36	0	0	47.4	1.29	32
1	66	70	166	25.4	1	0	8	0	0	0	0	0	1	0	1	0	0	0	0	0	0	1	0	0	7.555	28.315	17.442	3.748	0.616	0.433	153	101	6.4	2	6.78	1.94	3.97		1	1	42.8	9.18	160.59
1	50	74	160	28.91	0	0	0	0	0	0	0	0	1	0	1	0	0	0	0	0	0	0	0	0	2.723	32.47	22.542	11.923	0.694	0.121	137	88		1.72	6.26	1.2	4.71		0	0	47.1	4	32.15
0	73	65	160	25.39	0	0	2	0	0	0	0	0	0	0	0	0	0	0	0	1	0	1	1	0	15.995	22.247	13.891	1.391	0.624	1.151	133	85		2.26	5.34	0.96	3.57		0	0	48.5	15.32	125.97
0	41	93	170	32.18	0	0	9	0	0	0	1	1	1	1	1	1	0	1	1	0	0	1	1	1	43.889	24.931	29.171	0.568	1.17	1.505	135	98	9.4	1.52	4.38	0.99	2.69	746.07	1	0	44.6	6.73	53.73
0	59	71	172	24	1	1	0	0	0	0	1	0	1	1	1	0	0	0	0	0	0	0	0	1	14.371	21.644	19.322	1.506	0.893	0.744	145	62	12.6	1.29	3.81	0.75	2.6	11.13	0	0	40.3
1	46	69	158	27.64	0	0	0	0	0	0	0	0	0	0	0	0	0	0	0	0	0	0	0	0	23.409	40.747	16.838	1.741	0.413	1.39	120	80	7.8	2.63	4.65	1.45	2.2		0	0	44.7	6.11	74.45
1	53	85	170	29.41	0	0	0	0	0	0	0	0	1	1	1	1	0	1	0	0	0	1	0	0	9.095	21.784	19.054	2.395	0.875	0.477	134	81		2.3	2.78	0.77	1.19		0	0	42	5.17	67.31
1	50	105	164	39.04	0	0	5	0	0	0	1	1	1	1	1	0	0	0	1	0	1	1	1	0	17.897	27.501	13.924	1.537	0.506	1.285	157	108	11.6	6.13	6.39	1.64	3.8	2740.47	0	0	40.8	8.39	80
0	84	55	172	18.59	0	0	20	0	0	7	1	0	1	0	1	0	0	0	0	0	0	0	0	0	22.31	26.07	15.13	1.17	0.58	1.48	140	60		0.86	2.27	1.07	1.32		0	1	30	21.31	601
1	76	50	160	19.53	0	0	13	0	0	0	1	0	1	0	1	0	0	0	0	0	0	0	0	0	14.744	25.339	20.942	1.719	0.826	0.704	138	85	11.6	2.29	5.01	1.33	2.53	70.85	0	0	47.1	5.2	40.2
0	56	60	167	21.51	1	1	3	0	0	0	0	0	1	0	1	0	0	0	0	0	0	0	0	0	17.208	24.29	18.902	1.412	0.778	0.91	129	57		1.23	4.59	1.21	2.67		0	0	42.8	3.65	59
0	53	74	170	25.61	0	1	0	0	0	0	0	0	0	0	0	0	0	0	0	0	0	1	1	0	15.873	24.75	10.401	1.559	0.42	1.526	149	78		2.9	5.84	1.7	3.17	5.09	0	0	45.7	5.81	78.29
1	51	69	162	26.29	1	0	7	0	0	0	0	0	1	1	1	0	0	0	0	0	0	1	1	0	18.168	12.87	19.322	0.708	1.501	0.94	140	71	11.3	1.35	5.04	1.09	3.33	18.64	0	0	43.1	5.9	34.7
0	39	80	178	25.25	1	0	12	0	0	0	1	0	1	0	1	1	0	1	1	1	0	1	1	1	13.37	19.21	20.75	1.44	1.08	0.64	199	99	6.8	2.39	6.88	1.41	4.33	3329.25	0	1	26	5.24	58
1	67	46	157	18.66	0	0	≥10	0	0	0	0	1	0	0	1	0	0	0	0	0	0	1	1	0	27.904	26.995	22.643	0.967	0.839	1.232	144	78		1.38	5.24	1.69	2.92		0	1	45.1	4.2	76
1	62	60	160	23.44	0	0	16	0	0	0	0	1	1	1	1	1	0	1	0	0	0	1	0	0	16.01	19.899	13.794	1.243	0.693	1.161	140	74	10.8	2.18	7.21	1.12	5.92	29.17	0	1	48	5.23	61.69
1	47	85	163	31.99	0	0	15	0	0	0	1	0	1	0	1	1	0	1	0	0	0	1	1	1	11.99	29.64	16.22	2.47	0.55	0.74	121	90	8.1	2.71	5.45	0.95	3.22	134.61	1	0	38.6	7.34	44.14
1	68	70	165	25.71	0	0	0	0	0	0	1	1	1	0	1	0	0	0	0	0	0	0	0	0	17.038	14.241	16.551	0.836	1.162	1.029	140	79	8.1	3.63	3.83	1.05	2.34	76.73	0	0	22.7	8.12	70.83
1	65	73	165	26.81	0	0	1	0	0	0	0	0	1	1	1	1	0	1	0	0	0	0	0	1	19.424	22.851	26.518	1.176	1.16	0.732	165	73	8.8						0	0	47.8
0	26	84	175	27.43	0	1	0	0	0	0	0	1	1	1	1	0	0	0	0	0	0	0	0	0	24.92	8.807	11.82	0.353	1.342	2.108	137	97	11.8	0.83	4.59	0.93	3.29		0	0	52.4	4.09	76
0	60	70	174	23.12	0	0	2	0	0	0	0	0	0	0	0	1	0	1	0	0	0	0	0	1	39.56	36.155	22.334	0.914	0.618	1.771	159	97		2.29	5.04	1.2	2.82		0	1	39.5	4.36	69
1	60	85	160	33.2	0	0	3	0	0	0	0	0	0	0	0	0	0	0	0	0	0	1	1	0	2.452	6.926	10.867	2.824	1.569	0.226	181	103		4.54	7.51	1.85	4.46		0	0	26.4	3.4	61.8
0	77	70	170	24.22	1	1	10	0	0	0	0	0	1	0	1	1	0	1	0	0	1	1	1	1	9.67	16.44	13.22	1.7	0.8	0.73	154	80		1.51	5.19	1.11	3.41		0	1	48.2	7.9	78.52
1	66	60	155	24.97	0	0	13	0	0	0	0	1	1	1	1	0	0	0	1	0	0	1	1	0	15.838	18.297	17.494	1.155	0.956	0.905	168	80	8.7	2.38	5.98	1.29	3.36	19.68	1	0	39.8	6.36	85
1	58	55	154	23.19	0	0	0	0	0	0	1	0	1	1	1	0	0	0	1	0	0	1	1	0	8.115	22.322	31.09	2.751	1.393	0.261	180	87	10.9	2.37	5.27	1.04	3.51	38.8	0	0	45.5
0	51	61	172	20.62	0	0	1	0	0	0	0	0	0	0	0	0	0	0	0	0	0	0	0	0	5.254	13.596	10.966	2.588	0.807	0.479	103	65		1.15	2.97	0.67	1.71		0	0	29.7	4.71	42.94
0	59	72	172	24.34	1	1	11	0	0	0	0	0	1	0	1	0	0	0	1	0	0	1	1	0	14.676	16.464	17.394	1.122	1.056	0.844	130	90							0	0	42.4	5.68	50.36
0	36	71	168	25.16	1	1	1	0	0	0	0	1	1	1	1	0	0	0	0	0	0	0	0	0	10.525	17.205	18.037	1.635	1.048	0.583	153	82	10.9	1.33	3.81	0.79	2.68	13.32	0	0	45.5	5.49	57.86
1	67	64	150	28.44	0	0	7	0	0	0	0	0	1	0	1	1	0	1	1	0	1	1	1	1	36.459	29.054	22.568	0.797	0.777	1.616	135	90	8.1	2.74	3.78	0.75	1.88		1	0	42.4	5	61.9
1	86	61	155	25.39	0	0	4	0	0	0	0	0	0	1	1	1	0	1	1	0	1	1	1	1	13.957	25.953	14.924	1.86	0.575	0.935	135	71	7	0.86	2.36	0.7	1.14		1	1	38	5.32	83.24
0	23	68	165	24.98	1	1	0	0	0	0	0	1	1	1	1	0	0	0	1	0	0	1	1	0	19.641	23.216	18.546	1.182	0.799	1.059	117	70	9.2					37.03	0	0	44.3
1	60	72	150	32	0	0	0	0	0	0	0	1	1	1	1	1	0	1	0	1	0	1	1	1	35.464	37.021	23.521	1.044	0.635	1.508	157	84	8.5	0.72	7.78	1.33	5.95	5.71	0	1	42.9	7.56	49.65
0	51	80	175	26.12	1	1	10	0	0	0	0	0	1	1	1	1	0	1	1	0	0	1	1	1	25.391	22.17	17.129	0.873	0.773	1.482	100	60	9.6	2.04	5.41	1.25	3.74	8.19	0	0	42.4	5.87	60.4
1	50	74	160	28.91	0	0	0	0	0	0	0	0	0	0	0	0	0	0	0	0	0	0	0	0	19.359	22.195	15.035	1.146	0.677	1.288	130	76	8.6	1.74	4.74	0.82	3.47		0	0	42.6	5.73	50.76
0	58	70	180	21.6	1	1	6	0	1	0	1	1	0	0	1	0	0	0	0	0	0	0	0	0	12.374	27.413	24.123	2.215	0.88	0.513	181	107							1	0	24.7	8.2	119.5
0	83	65	176	20.98	0	0	20	0	0	0	1	0	1	0	1	0	0	0	0	0	0	1	1	0	16.48	38.88	11.43	2.36	0.29	1.44	130	80	11.2	2.03	4.04	0.64	3.05		1	0	36.8	18.91	531.96
1	77	43	145	20.45	0	0	5	0	0	0	0	0	0	0	0	0	0	0	0	0	0	0	0	0	21.81	33.055	35.07	1.516	1.061	0.622	160	80							0	0	36.6	2.92	45.32
1	59	65	165	23.88	1	0	7	0	0	0	0	1	1	1	1	0	0	0	0	1	0	1	1	0	36.172	28.924	37.686	0.8	1.303	0.96	169	87	9.2	1.2	4.65	1.24	3.04	29.73	0	0	48.5	6.77	51.12
1	64	63	164	23.42	0	0	20	0	0	0	0	0	1	0	1	0	0	0	0	0	0	0	0	0	16.086	17.351	20.155	1.079	1.162	0.798	140	70							0	0	41.5	7.81	40.84
1	79	51	157	20.69	0	0	10	0	0	0	0	1	0	1	1	0	0	0	0	0	0	0	0	1	26.795	27.237	15.171	1.016	0.557	1.766	169	82		1.05	3.22	0.99	1.9		0	1	43.5	5.97	38.51
0	67	58	160	22.66	0	0	1	0	0	0	0	0	1	0	1	0	0	0	0	0	0	0	0	0	18.714	31.233	21.003	1.669	0.672	0.891	165	90	12.7	0.92	7.55	1.43	5.8	8.47	0	0	44.3	7.55	59.02
1	40	45	155	18.73	0	0	0	0	0	0	0	0	1	0	1	0	0	0	0	0	0	0	0	0	12.174	10.211	13.977	0.839	1.369	0.871	74	44	13.2	1.78	3.69	1.07	1.97	36.46	0	0	37.3	1.47	22.24
0	45	82	175	26.78	1	0	5	0	0	0	0	1	1	1	1	0	0	0	0	0	0	0	0	0	49.963	33.253	35.453	0.666	1.066	1.409	120	80	10.7	1.63	3.82	0.69	2.6	24.74	0	0	41.8
1	51	60	155	24.97	0	0	8	0	0	0	0	0	1	0	1	0	0	0	0	0	0	0	0	0	28.985	33.09	26.755	1.142	0.809	1.083	97	57							0	0	42.1	4.99	44.5
0	56	55	164	20.45	1	1	0	0	0	0	0	0	0	0	0	0	0	0	0	0	0	0	0	0	3.548	14.612	10.837	4.118	0.742	0.327	119	86	12	0.64	4.01	1.14	2.61		0	0	42.1	6	48.9
0	29	88	186	25.44	0	0	0	0	0	0	0	0	1	0	1	0	0	0	0	0	0	0	0	0	28.326	26.716	31.545	0.943	1.181	0.898	130	87	10					8.73	0	0	44.4
0	35	87	168	30.82	0	1	0	0	0	0	0	1	1	0	1	0	0	0	0	0	0	0	0	0	23.112	29.732	25.03	1.286	0.842	0.923	148	102		1.76	3.29	0.95	1.8	6.32	0	0	46.1	5.74	76.8
1	39	55	158	22.03	0	0	1	0	0	0	0	1	0	0	1	0	0	0	0	0	0	0	0	0	28.079	19.098	34.48	0.68	1.805	0.814	112	73		4.95	9.08	0.72	3.44		0	0	37.2	1.95	31.7
0	67	88	181	26.86	0	0	26	0	0	0	0	1	1	1	1	0	0	0	0	0	0	1	1	0	4.34	17.52	103.56	4.53	0.95	0.23	130	80	10.2	1.27	3.08	0.37	2.08	14.52	0	0	43.1	5.58	76.4
1	56	54	154	22.77	0	0	0	0	0	0	0	0	0	0	0	0	0	0	0	0	0	0	0	0	26.533	15.809	20.218	0.596	1.279	1.312	170	80	9.3	1.88	3.01	0.89	2.01	8.08	0	0	41.5	7.96	50.09
0	59	60	166	21.77	1	1	3	0	0	0	0	0	1	0	1	1	0	1	0	0	0	1	1	0	31.183	20.593	21.851	0.66	1.061	1.427	154	75	9.6	0.98	3.73	1.08	2.13	5.05	1	0	43.8	6.98	76.08
1	68	56	155	23.31	0	0	10	0	0	0	0	0	0	0	0	1	0	1	0	0	1	1	1	1	23.834	32.888	28.24	1.38	0.859	0.844	170	93		0.87	3.57	0.89	2.42		1	0	39.7	13.26	340.99
1	63	65	155	27.06	0	0	8	0	0	0	0	1	0	0	1	0	0	0	0	1	0	1	1	0	6.366	11.527	25.491	1.811	2.212	0.25	154	94		3.82	4.49	1.03	2.53		0	0	44.7	5.33	43.21
1	49	69	162	26.29	0	0	0	0	0	0	0	1	1	0	1	0	0	0	0	0	0	0	0	0	7.172	17.675	14.318	2.464	0.81	0.501	130	70		0.89	3.86	0.84	2.69	82.42	0	0	38.2	3.97	33.77
0	47	70	170	24.22	0	1	1	0	0	0	0	0	1	0	1	0	0	0	0	0	0	0	0	0	38.43	17.274	8.797	0.449	0.509	4.368	108	61							0	0	30.2	5.3	60.9
1	74	60	158	24.03	1	1	15	0	0	0	0	0	0	1	1	1	0	1	0	0	1	0	1	0	14.984	27.738	13.433	1.851	0.484	1.115	120	80		3.39	6.12	1.34	3.39		1	0	38.5	3.7	47.2
1	28	89	174	29.4	0	0	2	0	0	0	0	0	1	0	1	0	0	0	0	0	0	0	0	0	12.53	10.868	29.67	0.867	2.73	0.422	130	90	5.7	1.72	7.15	2.49	4.24	11.43	0	0	39.1	3.81	53
1	43	60	160	23.44	0	0	0	0	0	0	0	1	0	0	1	0	0	0	1	0	0	1	1	0	9.139	14.259	24.789	1.56	1.739	0.369	150	101		4.32	7.34	0.6	4.28		0	0	34.5	2.55	41
0	57	80	169	28.01	1	1	7	0	0	0	0	1	1	1	1	1	0	1	0	0	0	1	1	1	26.48	14.04	14.597	0.53	1.04	1.814	132	65	7.5	3.54	5.64	1.56	3.33	33.7	0	0	48.6	4.37	70
1	65	75	165	27.55	0	0	10	0	0	0	0	0	1	0	1	0	0	0	0	0	0	1	0	0	34.364	36.04	20.673	1.049	0.574	1.662	118	70	6.9	1.07	4.66	0.92	2.84		0	0	34	12.2	72.6
1	77	55	155	22.89	0	0	4.5	0	0	0	0	0	0	0	0	0	0	0	0	0	0	0	0	0	4.251	15.487	12.066	3.643	0.779	0.352	166	79		5.13	3.95	0.53	1.26		1	1	36.5
1	80	70	155	29.14	0	0	30	0	0	0	0	1	1	0	1	0	0	0	0	1	0	1	1	0	25.38	29.379	27.159	1.158	0.924	0.935	150	90	9.1	2.21	5.76	0.82	4.05	29.12	0	0	41	4.69	77.17
0	62	70	180	21.6	1	1	10	0	0	0	0	0	0	0	0	0	0	0	0	0	0	0	0	0	25.14	29.468	40.857	1.172	1.386	0.615	158	92		1.1	5.03	0.99	3.62		0	1	47.3	6.2	82.02
0	64	70	170	24.22	1	0	0	0	0	0	0	0	1	1	1	1	0	1	0	0	0	0	0	0	6.12	17.65	15.92	2.88	0.9	0.39	118	56	13.2	1.96	6.21	1.54	3.77	12.12	0	0	38.7	4.34	56
0	67	70	174	23.12	1	1	10	0	0	0	1	0	1	0	1	0	0	0	1	0	0	1	1	0	41.798	37.288	47.944	0.892	1.286	0.872	130	80	6.9	2.69	4.97	0.97	2.83	1910.1	0	0	47.4	6.52	118.38
1	68	70	155	29.14	0	0	0	0	0	0	0	0	1	1	1	1	0	1	0	0	0	0	0	0	21.316	23.19	24.749	1.088	1.067	0.861	182	92	10.4	1.09	5.03	1.11	3.37	12.15	0	0	40.8	4.85	34.61
1	57	80	158	32.05	0	0	0	0	0	0	0	0	0	1	1	0	0	0	0	0	0	1	1	1	24.506	29.54	27.318	1.205	0.925	0.897	174	94	7.4	1.61	5.71	0.81	4.39	13.6	0	1	46.8	6.56	60
1	68	55	168	19.49	0	0	10	0	0	0	0	0	1	0	1	0	0	0	0	0	0	0	0	0	18.586	18.885	38.296	1.016	2.028	0.485	99	63							0	0	37.6	9.19	58.26
0	48	80	170	27.68	0	1	0	0	0	0	0	0	0	0	0	0	0	0	1	0	0	1	1	0	32.559	30.519	39.38	0.937	1.29	0.827	199	107	7.7					11.09	0	0	48.4	6	52.4
1	55	72	165	26.45	0	0	0	0	0	0	1	1	1	1	1	1	0	1	0	0	0	0	0	1	15.444	18.819	19.3	1.219	1.026	0.8	146	90		1.82	7.23	1.39	5.4	35.56	0	0	44.8	4.91	42.87
0	62	91	172	30.76	1	0	20	5	1	0	1	1	1	1	1	1	0	1	0	1	0	1	1	1	7.9	31.27	11.07	3.96	0.35	0.72	176	106	11	3.34	8.25	1.29	5.58	1770.2	1	1	43.6	8.37	87
0	53	80	174	26.42	1	1	2	0	0	0	0	1	0	0	1	1	0	1	0	0	0	1	1	1	41.25	19.92	10.79	0.48	0.54	3.83	144	103	7.6	1.85	3.79	0.72	2.36		1	0	46.5	3.9	60.9
1	52	80	168	28.34	0	0	16	0	0	0	0	1	1	1	1	0	0	0	0	1	0	1	1	0	18.145	23.935	20.395	1.319	0.852	0.89	131	86	10.7	1.36	4.73	1.02	2.57	62.31	1	0	39.8	4.7	83.4
1	64	58	158	23.23	0	0	5	5	1	0	1	0	1	1	1	1	0	1	1	0	0	1	1	1	13.155	77.798	30.426	5.914	0.391	0.432	174	74	6.2					660.16	0	0	44.5
0	70	92	180	28.4	1	0	3	0	0	0	0	0	1	0	1	0	0	0	0	0	0	0	0	0	12.505	24.017	26.362	1.921	1.098	0.474	135	76	12	2.04	5.81	1.55	3.75	14.65	0	0	43.1	9.03	59.64
0	39	66	175	21.55	1	1	3	0	1	0	1	0	1	0	1	0	0	0	0	0	0	0	0	0	31.324	22.028	26.637	0.703	1.209	1.176	134	98						32.9	0	0	42.5	5.8	55.61
0	53	67	168	23.74	1	0	4	0	0	0	0	0	1	1	1	0	0	0	0	0	0	0	0	0	20.271	24.041	26.25	1.186	1.092	0.772	154	100	10.7	1.46	5.56	1.06	4.09	8.82	0	0	42.7	7.91	58.52
1	67	60	150	26.67	0	0	19	1	1	0	0	0	1	1	1	0	0	0	0	0	0	0	0	0	9.499	20.84	17.769	2.194	0.853	0.535	146	74		0.79	4.42	0.98	3.2		0	0	49	7.21	61.64
1	61	55	163	20.7	0	0	3	0	0	0	0	0	0	0	0	0	0	0	1	0	0	1	1	0	7.271	8.163	23.871	1.123	2.924	0.305	140	82		1.83	5.49	1.16	3.63		1	1	44.5	6.25	61.07
1	65	66	162	25.15	1	0	0	0	0	0	0	0	0	0	0	0	0	0	0	0	0	0	0	0	5.793	32.149	23.19	5.549	0.721	0.25	170	100	7.1	2.12	5.51	1.13	3.69		0	0	44	4.32	56.43
1	74	45	160	17.58	0	1	6	0	0	0	0	0	1	0	1	0	0	0	0	0	0	0	0	1	17.48	16.58	32.37	0.95	1.95	0.54	130	80	7.7	1.6	6.19	0.71	4.76		0	1	34.6	4.3	51
0	64	79	174	26.09	1	1	5	0	1	0	0	0	1	1	1	1	0	1	0	0	0	0	0	0	8.945	17.299	18.922	1.934	1.094	0.473	118	68	10.4	0.97	2	0.42	1.04	418.9	1	0	36.4	10.32	102.84
1	56	75	156	30.82	0	0	0	0	0	0	0	1	1	1	1	1	0	1	0	1	0	1	1	0	17.038	17.434	29.118	1.023	1.67	0.585	145	90		4.75	8.38	1.73	5.13		0	1	41.1	2.45	55
0	50	75	176	24.21	0	0	0	0	0	0	0	0	0	0	0	0	0	0	0	0	0	0	0	0	15.288	13.783	28.191	0.902	2.045	0.542	111	83		2.6	10.23	1.45	6.72		0	0	25.2	8.2	77.8
1	47	74	164	27.51	0	0	26	0	0	0	1	0	1	0	1	0	0	0	0	0	0	0	0	0	8.056	11.356	11.119	1.41	0.979	0.724	150	95	11.7	2.09	3.82	1.37	2.34	66.72	0	0	31.5	1.83	30
1	56	65	155	27.06	0	0	10	0	0	0	0	1	1	1	1	1	0	1	0	1	0	1	1	1	4.574	19.044	27.286	4.163	1.433	0.168	153	85	9.8	3.21	5.73	1.02	3.4	5.31	0	1	44.1	5.75	52
1	46	54	158	21.63	0	0	7	0	1	0	1	0	1	0	1	1	0	1	1	0	0	1	1	1	5.219	21.411	27.061	4.103	1.264	0.193	195	97	14.4	1.3	6.69	1.38	4.27	6399.35	0	0	33.5	4.63	50.58
0	63	100	175	32.65	1	1	1	0	0	0	0	0	1	0	1	1	0	1	0	0	0	1	1	1	11.362	36.785	34.755	3.237	0.945	0.327	140	80		3.7	5.81	1.51	3.49		1	1	43.9	5.45	71
1	43	70	167	25.1	0	0	8.5	0	0	0	0	1	1	0	1	1	0	1	1	0	1	1	1	1	34.649	33.142	55.9	0.957	1.687	0.62	140	90		3.02	3.59	0.89	2.11		0	0	44.6	4.1	55
1	52	66	160	25.78	0	0	14	0	1	0	1	1	1	1	1	1	0	1	0	1	0	1	1	1	2.584	12.893	20.959	4.989	1.626	0.123	200	90	10.4					36.92	0	0	47.4	3.6	52.75
1	52	80	160	31.25	0	0	0	0	0	0	0	0	0	0	0	1	0	1	1	1	0	1	1	1	10.582	20.662	21.074	1.953	1.02	0.502	185	123		3.66	7.09	2.31	4.43		1	0	38.3	2.83	59
0	62	70	173	23.39	1	1	10	0	0	1	1	1	1	0	1	0	0	0	0	0	0	0	0	0	12.446	25.601	20.398	2.057	0.797	0.61	100	60	12.6	1.7	5.03	1.05	3.29	10.28	0	0	43.7	9.12	116.47
1	50	76	166	27.58	0	0	8	0	0	0	0	1	1	0	1	0	0	0	0	0	0	0	0	0	4.771	8.715	23.634	1.827	2.712	0.202	128	76	7.3	0.67	4.85	1.14	3.37	14.35	0	0	45.9	6.19	57.85
1	66	72	167	25.82	0	0	7	0	0	0	0	1	1	0	1	1	0	1	0	0	0	0	0	1	5.77	6.12	81.95	1.05	13.41	0.07	140	79	11	3.2	6.87	0.96	4.41	12.33	0	0	43.4	4.65	34.45
1	71	66	155	27.47	0	0	7	0	0	0	0	1	1	0	1	1	0	1	1	0	0	1	1	1	23.722	16.642	25.457	0.702	1.53	0.932	150	60		1.69	6.73	1.14	4.79		1	0	43.8	6.37	49.17
0	85	71	170	24.57	1	1	10	0	0	0	0	0	1	0	1	0	0	0	0	0	0	0	0	0	11.63	20.48	21.67	1.76	1.05	0.54	137	75	7.6	0.97	3.98	0.53	3.23		1	1	27.5	2.53	40.79
0	82	60	154	25.3	0	0	≥10	0	0	0	0	1	0	0	1	0	0	0	0	1	0	1	1	1	15.922	17.718	33.701	1.113	1.902	0.472	190	90		0.95	4.81	0.9	3.19		0	1	40.8	7.69	93.44
1	77	55	155	22.89	0	0	30	0	0	0	0	0	1	0	1	0	0	0	0	0	0	1	1	1	12.944	17.425	24.724	1.346	1.419	0.524	145	60		2	4.96	1.03	2.9		1	1	42.4	9.17	62
0	76	63	170	21.8	1	0	10	0	0	0	1	0	1	0	1	1	0	1	0	0	1	1	1	0	15.86	32.92	23.41	2.08	0.71	0.68	210	90		2.06	5.52	1.06	3.18		1	0	23.1	13.04	277.31
1	59	50	160	19.53	0	0	8	0	0	0	0	1	1	0	1	0	0	0	0	0	0	0	0	1	15.24	21.128	26.075	1.386	1.234	0.584	159	69	9	1.96	4.69	0.93	2.8	15.62	0	0	50.1	4.33	50.5
0	73	67	170	23.18	1	0	16	0	0	0	0	0	1	0	1	0	0	0	0	0	0	0	0	0	25.979	17.986	36.232	0.692	2.014	0.717	150	93							0	0	46.2	5.4	71
0	27	80	165	29.38	1	0	0	0	0	0	0	1	1	1	1	0	0	0	0	0	0	0	0	0	28.444	16.341	25.496	0.575	1.56	1.116	129	79	10.2	4.67	4.8	0.88	2.36	13.28	0	0	45.3	5.17	61.18
0	38	77	173	25.73	1	1	5	0	0	0	0	1	1	0	1	1	0	1	0	0	0	0	0	0	22.752	18.058	23.163	0.794	1.283	0.982	158	96	9.5	4.01	5.52	0.95	3.45	8.66	0	0	48.4	7.31	61.22
1	66	60	158	24.03	0	0	10	0	0	0	0	0	1	0	1	0	0	0	0	0	0	0	0	0	10.01	17.24	13.6	1.72	0.79	0.74	120	80							0	0	47.5	3.99	53.9
1	72	65	162	24.77	0	0	10	0	0	0	0	0	0	1	1	1	0	1	0	1	1	1	1	1	8.897	16.335	25.268	1.836	1.547	0.352	150	94		1.13	3.7	0.98	2.42		1	0	38.2	5.6	43.6
0	50	80	177	25.54	1	0	0	0	0	0	0	1	0	1	1	1	0	1	0	0	0	1	1	1	23.916	24.926	21.769	1.042	0.873	1.099	130	80	10.6	2.2	4.69	0.86	3.53	5.74	0	0	44.3	6.01	68.49
0	59	75	178	23.67	1	1	0	0	0	0	0	1	1	1	1	0	0	0	0	0	0	0	0	0	31.888	27.69	41.711	0.868	1.506	0.765	160	90						7.95	0	0	40.2	4.32	87.64
0	53	65	165	23.88	1	1	≥10	0	0	0	0	1	0	0	1	0	0	0	0	0	0	0	0	0	18.726	21.015	25.068	1.122	1.193	0.747	138	100		2.21	3.78	1.34	1.93		1	0	33.6	5.64	81.65
1	81	50	165	18.37	0	0	10	0	0	0	1	1	1	1	1	0	0	0	0	0	0	1	1	0	21.807	31.334	25.633	1.437	0.818	0.851	178	80	13.2	1.08	3.82	0.97	2.37	218.73	0	1	34.9	7.79	74.2
0	57	82	172	27.72	1	0	20	0	0	0	0	1	1	1	1	0	0	0	1	0	1	1	1	0	47.18	35.461	26.242	0.752	0.74	1.798	179	104	9.3	0.82	3.19	0.86	2.08	253.51	0	0	45.6	10.44	114.41
1	69	60	160	23.44	1	0	8	0	0	0	0	0	0	0	0	0	0	0	0	0	0	0	0	0	14.862	34.877	23.501	2.347	0.674	0.632	150	75		1.81	4.94	1.41	2.88		1	0	32.1	9.57	85
1	50	69	163	25.97	0	0	0	0	0	0	0	1	0	1	1	0	0	0	1	1	0	1	1	0	37.12	30.32	50.898	0.817	1.679	0.729	122	78		0.86	4.71	1.46	2.72	6.02	0	0	49.8	4.83	55
1	60	46	156	18.9	0	0	20	1	1	0	0	0	1	0	1	0	0	0	0	0	0	1	1	0	28.329	55.504	40.642	1.959	0.732	0.697	160	90		1.51	3.97	0.89	2.27		0	0	34.7	20.36	277
0	57	63	165	23.14	0	0	12	0	0	0	0	0	1	0	1	0	0	0	0	0	0	0	0	1	24.55	18.279	30.124	0.745	1.648	0.815	110	66	12	1	5.02	1.45	2.84	8.97	0	0	43.9	8.24	65
1	60	83	160	32.42	0	0	7	0	0	0	1	0	1	1	1	0	0	0	1	0	0	1	1	0	15.981	23.444	21.226	1.467	0.905	0.753	161	88	11.5					407.03	0	0	43.3	4.58	49
0	46	70	173	23.39	0	0	0	0	0	0	0	0	1	1	1	0	0	0	0	0	0	1	1	0	15.027	16.052	25.628	1.068	1.597	0.586	118	86	11.6	3.64	4.58	1.36	2.77	10.52	0	0	42.9	7.34	68
1	50	65	160	25.39	0	0	5	0	0	0	0	1	1	0	1	1	0	1	0	1	0	1	1	1	30.519	19.922	36.603	0.653	1.837	0.834	164	71	8.2	0.82	3.35	0.96	2.04	28.96	0	0	46.9	5.85	44.14
1	60	70	160	27.34	0	0	10	0	0	0	0	0	1	1	1	0	0	0	0	0	0	0	0	0	7.96	11.63	15.077	1.461	1.296	0.528	125	51	13	2.04	6.64	1.16	4.52	257.95	0	0	39.4	10.6	109.7
1	66	65	155	27.06	0	0	6	0	0	0	0	1	0	0	1	0	0	0	0	0	0	1	1	0	13.76	11.78	24.4	0.85	2.1	0.56	120	80		2.79	5.28	1.49	3.18		0	0	44	4.58	41.61
0	68	60	160	23.44	0	0	5	0	0	0	0	0	0	1	1	0	0	0	0	1	0	1	1	0	36.707	30.402	26.473	0.828	0.871	1.387	147	82	14.1	1.26	4.39	0.88	3.11		0	0	41.4	6.61	68.29
0	58	55	170	19.03	0	0	3	0	0	0	0	0	0	0	0	0	0	0	0	0	0	0	0	0	18.572	27.024	39.655	1.455	1.467	0.468	132	95							0	0	31.3	6.91	68.59
0	68	75	175	24.49	1	0	10	0	0	0	0	0	1	0	1	1	0	1	1	0	1	1	1	1	10.703	13.87	16.852	1.296	1.215	0.635	130	80	7.6	2.54	5.92	0.9	4.72		1	0	46.7	6.7	94.5
1	49	60	155	24.97	0	0	0	0	0	0	0	0	0	0	0	0	0	0	0	0	0	0	0	0	5.124	18.339	13.986	3.579	0.763	0.366	150	89	12.5					12.92	0	0	40.5	5.01	45.24
0	71	65	172	21.97	0	1	8	0	0	0	0	0	1	1	1	0	0	0	1	0	0	1	1	1	5.897	11.461	19.863	1.943	1.733	0.297	182	82	10.1	0.79	2.83	1.22	1.23	23.72	0	0	47.2	9.37	90.56
0	45	75	178	23.67	0	1	8	0	0	0	1	1	1	1	1	1	0	1	1	0	0	1	1	0	19.974	27.405	29.788	1.372	1.087	0.671	133	74	12.1	3.79	5.3	1.37	3.35	63.91	0	0	40.4	5.49	65.25
0	65	75	168	26.57	0	0	1	0	0	0	0	0	0	0	0	0	0	0	0	0	0	1	1	0	23.081	27.165	23.477	1.177	0.864	0.983	135	80							0	0	42.4	4.31	61.46
0	40	67	168	23.74	1	1	0	0	0	0	0	1	1	1	1	1	0	1	0	0	0	0	0	0	36.441	18.258	25.838	0.501	1.415	1.41	122	84	10.5	3.16	5.58	0.94	4.04	8.8	0	0	44.1	5.98	70.95
0	71	90	176	29.05	0	0	4	0	0	0	0	0	0	1	1	1	0	1	0	0	1	0	1	0	3.85	18.22	22.55	4.73	1.24	0.17	110	63	7.6	2.73	3.51	0.62	1.93	15.77	1	0	41.8	4.5	65.2
0	34	105	183	31.35	0	0	3	0	0	0	0	1	1	1	1	0	0	0	0	0	0	0	0	0	12.164	16.323	15.487	1.342	0.949	0.785	141	94	9.8	1.77	4.85	1.09	3.19	4.58	0	0	43.9	4.63	60.17
0	36	74	175	24.16	1	0	0	0	0	0	0	1	1	1	1	0	0	0	0	0	0	0	0	0	7.7	10.18	15.05	1.32	1.48	0.51	125	87	11.8					8.83	0	0	41.7	6.09	61.27
1	50	57	163	21.45	0	0	0	0	0	0	0	0	1	1	1	1	0	1	0	0	0	0	0	1	8.34	18.94	21.95	2.27	1.16	0.38	147	92	9.5	1	4.95	1.3	3.06	19.15	1	0	51.9	5.22	50.56
1	63	60	165	22.04	0	0	0	0	0	0	0	0	0	0	0	1	0	1	0	1	1	1	1	1	4.71	20.48	29.82	4.35	1.46	0.16	160	78		0.73	2.94	0.96	1.68	7.35	1	0	45	5.29	52.04
0	75	83	170	28.72	0	0	0	0	0	0	0	0	0	1	1	0	0	0	1	0	0	1	1	0	12.56	21.87	13.79	1.74	0.63	0.91	100	71		1.65	3.38	1.08	2.04	11.89	0	1	38.3	4.65	70.61
0	52	98	170	33.91	1	1	0	0	0	0	0	0	1	0	1	1	0	1	0	0	0	0	0	0	16.78	15.18	16.55	0.91	1.09	1.01	155	102	16.7	1.88	5.29	1.31	3.06	18.57	0	0	44.3	4.29	54
0	19	89	183	26.58	0	0	0	0	0	0	0	0	1	0	1	0	0	0	0	0	0	0	0	0	6.46	8.4	13.98	1.3	1.66	0.46	127	90	12.4						0	0	52.1	2.34	61
0	59	90	172	30.42	0	1	6	0	0	0	1	0	1	0	1	0	0	0	1	0	0	1	1	0	14.69	22.03	16.18	1.5	0.74	0.91	138	75	9.7	1.9	4.97	1.3	2.86	211.57	0	1	44.6	4.58	84
0	39	70	170	24.22	0	0	15	0	0	0	1	0	0	0	0	0	0	0	0	0	0	0	0	0	5.87	14.11	21.05	2.4	1.49	0.28	120	64	13.8	1.77	3.22	1.08	1.84	480.69	0	0	24.8	7.52	87.22
1	58	65	160	25.39	0	0	8	0	0	0	0	0	1	0	1	0	0	0	0	0	0	0	0	0	3.39	12.64	13.91	3.73	1.1	0.24	137	82		1.32	5.53	0.99	3.83		0	0	39.7	4.5	54.2
1	50	59.5	165	21.85	0	0	0	0	0	0	0	1	1	0	1	0	0	0	0	0	0	1	1	0	6.49	16.55	19.91	2.55	1.2	0.33	138	92	8.5	1.46	4.68	1.33	2.74	7.09	0	0	45.1	4.5	49.64
0	33	110	185	32.14	0	0	1	0	0	0	0	1	1	0	1	0	0	0	0	0	0	0	0	0	38.31	27.86	43.62	0.73	1.57	0.88	120	80	13.4	5.79	3.97	1.23	2.56	17.64	0	0	43.7	3.2	69
0	63	68	165	24.98	0	0	0	0	0	0	1	1	1	1	1	1	0	1	0	0	0	0	0	1	19.23	18.67	22.72	0.97	1.22	0.85	156	97	11.9	0.59	3.15	0.98	1.69	19.19	0	0	36.3
0	32	72	181	21.98	1	0	0	0	0	0	0	0	1	0	1	0	0	0	0	0	0	0	0	0	26.46	13.86	27.12	0.52	1.96	0.98	125	82	11.1					7.95	0	0	43.2	4.12	52.52
0	51	72	162	27.43	1	1	0	0	0	0	0	1	1	1	1	0	0	0	0	0	0	0	0	1	23.35	23.82	26.39	1.02	1.11	0.89	135	65	10.8	0.94	2.88	0.77	1.51	9.15	0	0	42.4	7.55	62.16
0	50	90	168	31.89	1	1	15	0	0	0	0	0	0	0	0	1	0	1	1	0	1	1	1	1	7.37	13.32	36.55	1.81	2.74	0.2	126	87	10.4	1.05	3.57	0.95	2.06		1	0	44.9	6.1	52.9
1	52	60	162	22.86	0	0	0	0	0	0	0	1	1	1	1	0	0	0	0	0	0	0	0	1	35.57	36.15	51.14	1.02	1.42	0.7	126	78	8.5	1.35	4.89	1.11	3.38	1.04	0	0	43.9	6.23	60.73
1	59	85	170	29.41	0	0	15	≥10	1	0	1	0	1	0	1	1	0	1	0	1	0	1	1	1	19.23	22.96	22.42	1.19	0.98	0.86	147	82	9	2.21	6.78	1.06	4.68		0	0	43.6	5.29	49.16
1	29	65	160	25.39	0	0	0	0	0	0	0	1	1	0	1	0	0	0	0	0	0	0	0	0	12.19	15.21	14.58	1.25	0.96	0.84	120	80	13.5						0	0	44.4	3.64	37.35
1	79	50	155	20.81	0	0	20	0	0	0	0	0	1	0	1	0	0	0	0	0	0	1	1	0	2.8	18.82	13.28	6.72	0.71	0.21	188	68	10.3	1.22	4.34	1	2.74	139.86	0	0	33.7	3.27	52.22
0	53	75	173	25.06	1	1	0	0	0	0	0	0	0	0	0	0	0	0	0	0	0	1	0	0	28.59	31.55	31	1.1	0.98	0.92	120	50							0	0	28.9	3.1	50.19
1	50	83	164	30.86	0	0	0	0	0	0	0	0	0	0	0	0	0	0	0	0	0	1	1	0	11.75	21.4	19.56	1.82	0.91	0.6	174	114	7.8	1.61	5.39	1.32	3.47		0	0	50.5	3.92	33.12
1	66	74	161	28.55	0	0	1	0	0	0	0	1	0	0	1	0	0	0	0	0	0	1	1	0	16.85	24.89	22.84	1.48	0.92	0.74	130	70	8.1						0	0	42.4	5.09	40.36
0	50	77	168	27.28	1	1	4	0	0	0	0	0	1	1	1	0	0	0	0	0	0	0	0	0	1.81	20.41	31.16	11.3	1.53	0.06	119	69	8.8					22.39	0	1	42	3.93	52
1	70	60	160	23.44	0	0	3	0	0	0	0	0	0	0	0	0	0	0	0	0	0	0	0	0	1.54	7.41	13.5	4.81	1.82	0.11	110	80							0	0	20.8	5.2	49.4
0	65	60	168	21.26	1	1	10	0	0	0	0	0	1	0	1	0	0	0	0	0	0	1	1	1	30.78	42.23	30.37	1.37	0.72	1.01	180	60							0	1	44.1	4.44	73
1	71	70	158	28.04	0	0	20	0	0	0	0	0	0	0	0	0	0	0	0	0	0	0	0	0	13.52	12.08	32.35	0.89	2.68	0.42	165	79	7.8					473.3	0	0	39.8	10.58	70.88
1	51	50	158	20.03	0	0	0	0	0	0	0	0	1	0	1	0	0	0	0	0	1	1	1	1	7.11	10.15	19.55	1.43	1.93	0.36	67	53	14.6	1.13	2.6	0.67	1.31	57.08	0	1	39.9	9.11	62.62
0	64	75	170	25.95	0	0	0	0	0	0	0	1	0	0	1	0	0	0	0	1	0	1	1	0	28.22	33.48	28.58	1.19	0.85	0.99	138	84	10.4	1.86	6.6	0.23	3.75		0	1	29.9	5.82	55
1	69	63	156	25.89	0	0	18	0	0	0	0	1	1	1	1	1	0	1	0	1	1	1	1	1	7.97	19.42	25.07	2.44	1.29	0.32	120	63	7.6	0.93	4.03	1.23	2.27	17.38	1	0	49.3	4.67	37.92
0	47	90	183	26.87	1	1	5	0	0	0	0	1	1	1	1	1	0	1	1	0	0	1	1	1	11.33	16.36	18.38	1.44	1.12	0.62	154	90	8.4	1.38	4.08	0.97	2.75	28.1	0	0	47.9	3.73	49.09
1	37	110	170	38.06	0	0	0	0	0	0	0	1	1	0	1	0	0	0	0	0	0	0	0	0	17.01	9.6	17.83	0.56	1.86	0.95	149	84	9.8	1.99	4.55	0.79	3.49	4	0	0	42.8	3.74	46
1	67	70	165	25.71	0	0	0	0	0	0	0	0	1	1	1	0	0	0	0	0	0	1	1	0	6.07	13.01	18.97	2.14	1.46	0.32	166	80	7.9	2.08	4.68	1.08	2.34	20.07	0	0	43.2	6.12	44.93
1	51	54	159	21.36	0	0	6	0	1	0	0	1	1	1	1	0	0	0	0	0	0	0	0	0	7.2	7.52	8.89	1.05	1.18	0.81	130	81	10.5	1.18	3.03	1.06	1.88	20.02	0	0	38.7	3.71	56.65
1	60	64	155	26.64	0	0	0	0	0	0	0	0	1	1	1	1	0	1	0	0	0	0	0	0	5.2	13.9	21.62	2.67	1.56	0.24	140	94	12.1	2.29	5.06	0.97	3.15	12.78	0	0	43.6
0	56	75	167	26.89	1	1	12	0	0	0	0	1	1	1	1	1	0	1	0	0	0	0	0	0	9.4	17.96	29.56	1.91	1.65	0.32	116	78	9.2	0.98	4.14	0.91	2.97	5.41	0	0	45.6	4.51	69.5
1	73	65	165	23.88	0	0	18	0	0	0	0	0	1	0	1	1	0	1	1	1	1	1	1	0	15.67	25.92	20.38	1.66	0.79	0.77	144	82	7.3	2.07	3.79	1.52	2.16		1	0	37.9	9.85	107
0	57	70	164	26.03	1	1	12	0	0	0	0	0	1	0	1	1	0	1	0	0	1	0	1	1	25.86	29.3	16.54	1.13	0.56	1.56	134	81		0.98	3.17	0.88	2.25		1	0	44.6	6	67
1	79	60	150	26.67	0	0	10	0	0	0	0	0	0	1	1	1	0	1	0	0	0	1	0	1	24.16	33.6	30.04	1.39	0.89	0.8	170	100		1.78	4.56	1.82	2.5		0	1	38.9	8.53	90.2
1	83	60	160	23.44	0	0	20	0	0	0	0	0	1	0	1	0	0	0	0	0	0	0	0	0	11.47	23.45	22.68	2.05	0.97	0.51	76	63	4.4	0.51	4.14	1.07	2.78		0	1	33.4	6.7	83.9
1	56	70	159	27.69	0	0	10	0	0	0	0	0	1	0	1	0	0	0	0	0	0	1	1	0	5.92	9.48	12.59	1.6	1.33	0.47	130	80							0	0	28.3	5.6	43.9
1	81	75	155	31.22	0	0	10	0	0	0	0	0	0	1	1	0	0	0	0	0	0	0	0	0	17.16	30.18	16.24	1.76	0.54	1.06	130	70							0	0	37.6	8.79	155
1	64	75	165	27.55	0	0	12	0	0	0	0	0	1	1	1	1	0	1	0	1	1	1	1	1	13.94	12.02	16.15	0.86	1.34	0.86	156	112	12	2.47	5.05	1.35	3.11		1	0	40.8	9.5	78.2
0	56	75	175	24.49	0	0	3	0	0	0	0	1	0	0	1	0	0	0	0	0	0	1	1	0	1.583	9.881	10.069	6.243	1.019	0.157	151	104		2.1	4.26	1.13	2.62		0	1	43	9.18	111
0	37	62	170	21.45	0	0	2	0	0	0	0	1	0	0	1	0	0	0	0	0	0	0	0	0	31.62	22.54	32.98	0.71	1.46	0.96	100	60		3.55	3	0.29	1.43		0	0	38.3	3.73	55.44
1	62	65	165	23.88	0	0	20	0	0	0	0	1	0	1	1	0	0	0	0	0	0	0	0	0	9.88	11.2	20.8	1.13	1.86	0.48	125	68							0	0	34.3	5.76	70.48
1	59	85	165	31.22	0	0	1	0	0	0	0	0	0	0	0	0	0	0	0	0	0	0	0	0	16.9	37.38	58.25	2.21	1.56	0.29	137	90		2.73	4.66	1.08	2.3		0	0	47.2	7.93	50.41
1	43	66	162	25.15	0	0	6	0	0	0	0	1	1	0	1	1	0	1	0	0	0	0	0	0	16.06	14.91	16.97	0.93	1.14	0.95	136	86	12.6	3.11	6.14	1.14	3.4	17.27	0	0	52.7	5.49	39.63
1	69	90	160	35.16	0	0	1	0	0	0	0	1	1	0	1	0	0	0	0	1	1	1	1	0	79.07	29.67	16.78	0.38	0.57	4.71	179	101		3.62	5.09	1.66	3.24		0	0	44.2	4.8	59
1	62	50	153	21.36	0	0	0	0	1	0	0	0	1	1	1	1	0	1	0	0	0	0	0	1	4.43	9.58	12.68	2.16	1.32	0.35	138	87	13.2	1.28	6.12	1.15	4.04	74.46	0	0	38.8	5.49	24.45
0	54	80	178	25.25	1	1	7	0	0	0	0	1	1	1	1	0	0	0	0	0	0	0	0	1	4.13	10.42	12.27	2.52	1.18	0.34	132	92	10.9	2.02	5.97	0.99	3.83	12.12	0	0	52.4	6.22	68.43
0	61	89	176	28.73	1	1	0	0	0	0	0	0	0	0	0	0	0	0	0	0	0	0	0	0	28.48	59.91	65.61	2.1	1.1	0.43	157	89	10.3					19.3	0	0	44.8	7.08	56.06
1	48	67	163	25.22	0	0	16	0	1	0	0	1	1	1	1	0	0	0	0	0	0	0	0	1	6.96	23.64	22.28	3.4	0.94	0.31	166	91	13.1	5.82	5.75	0.77	2.68		0	0	39.6	4.98	27.98
1	56	50	160	19.53	0	0	0	0	1	0	1	0	1	1	1	0	0	0	0	0	0	0	0	0	10.21	17.94	23.6	1.76	1.32	0.43	87	59	6.4	1.49	4.64	1.07	2.85	118.4	0	0	41.4
0	48	81	173	27.06	1	1	1	0	0	0	0	0	1	0	1	0	0	0	0	0	0	0	0	0	11.31	18.83	22.54	1.67	1.2	0.5	130	102	7.9	3.51	4.96	0.94	2.82	6.17	0	0	44.2	5.49	77.48
0	34	75	130	44.38	0	0	0	0	0	0	0	1	1	1	1	1	0	1	0	1	0	1	1	1	12.41	14.02	17.34	1.13	1.24	0.72	140	81	10.7	1.84	4.45	0.54	2.9	603.79	1	0	37	7.26	81.54
1	59	50	156	20.55	0	0	2	0	0	0	0	0	0	0	0	1	0	1	0	0	1	0	1	1	23.96	18.89	28.16	0.79	1.49	0.85	143	75	7.9	1.32	4.59	1.06	2.47		1	0	41	6.03	41.98
1	63	55	158	22.03	0	0	10	0	0	0	0	0	1	0	1	0	0	0	0	0	0	0	0	0	4.63	19.12	12.4	4.13	0.65	0.37	146	68							0	0	38	3.93	76.5
0	59	72	168	25.51	1	1	6	0	0	0	0	0	0	0	0	0	0	0	0	0	0	0	0	0	27.63	23.68	14.36	0.86	0.61	1.92	180	104		4.61	4.34	0.7	1.73		0	0	41.8	5.1	76.4
0	59	50	165	18.37	1	1	8	0	0	0	0	0	1	0	1	0	0	0	0	0	0	0	0	0	15.85	9.32	78.49	0.59	8.42	0.2	125	80							1	0	20.9	25.2	234.4
0	52	70	164	26.03	0	0	3	0	0	0	0	0	0	0	0	1	0	1	0	0	0	0	0	1	17.58	18.79	15.12	1.07	0.8	1.16	126	95		1.72	4.25	0.88	2.2		0	1	39.5	4.39	58.49
0	26	50	164	18.59	0	0	7	0	0	0	0	0	1	0	1	0	0	0	0	0	0	0	0	0	8.84	26.75	37.37	3.03	1.4	0.24	102	75	7.3	0.59	4.11	1.03	2.54	15.36	0	0	42.5	10.07	66.79
0	39	80	170	27.68	0	0	10	0	1	0	0	0	1	0	1	0	0	0	0	0	0	0	0	0	25.39	19.68	12.56	0.78	0.64	2.02	168	118							0	0	42.4	6.96	48.56
0	42	85	178	26.83	1	1	12	0	0	4	1	0	1	1	1	0	0	0	0	0	0	0	0	1	5.71	23.57	21.53	4.13	0.91	0.27	114	66	7.8	2.77	3.81	0.83	2.4	12.39	1	0	44	5.46	61.5
1	76	60	155	24.97	1	0	30	0	0	0	0	0	1	1	1	1	0	1	0	1	0	1	1	1	26.7	30.71	21.43	1.15	0.7	1.25	140	70		4.16	6.61	1.18	3.31		1	0	48.2	6.14	40.9
0	64	90	180	27.78	0	0	5	0	0	0	0	0	0	1	1	1	0	1	0	1	1	1	1	1	15.73	22.75	24.2	1.45	1.06	0.65	154	100	7.8	1.58	3.65	0.86	1.93		1	1	45.7	7.1	73.1
0	54	85	165	31.22	1	1	0	0	0	0	0	1	1	1	1	1	0	1	0	0	0	0	0	1	9.82	22.41	22.32	2.28	1	0.44	150	98						70.54	0	0	46.1	6.42	46.89
1	60	65	164	24.17	0	0	4	0	0	0	0	0	1	1	1	1	0	1	1	0	0	1	1	1	16.75	13.66	14	0.82	1.02	1.2	155	70	10.6	3.7	4.09	0.85	2.41		1	0	45.2	3.58	42.09
1	43	69	168	24.45	0	0	5	0	0	0	0	1	1	1	1	0	0	0	0	0	0	0	0	0	5.16	16.06	22.46	3.11	1.4	0.23	111	66	11.7	0.96	3.2	0.87	2.09	33.18	0	0	38	4.94	32.02
1	71	85	157	34.48	0	0	10	0	0	0	0	0	1	0	1	0	0	0	0	1	0	1	1	1	9.27	15.8	28.42	1.71	1.8	0.33	220	130	7.8	1.46	4.63	1.09	2.79		1	1	41.2	4.34	62.62
1	54	50	160	19.53	0	0	0	0	0	0	0	0	1	0	1	0	0	0	0	0	0	0	0	0	2.5	16.47	14.88	6.6	0.9	0.17	122	66							0	1	29.8	17	169
0	60	80	170	27.68	1	1	4	0	0	0	1	0	1	0	1	0	0	0	0	0	0	1	1	0	29.56	40.91	40.01	1.38	0.98	0.74	114	79	6.1	2.47	4.59	0.63	2.66		0	0	44	7.13	116.23
0	26	121	180	37.35	0	0	0	0	0	0	0	1	0	0	1	0	0	0	0	0	0	0	0	0	8.47	11.04	16.22	1.3	1.47	0.52	165	100						14.84	0	0	46.7
0	57	70	174	23.12	1	1	0	0	0	0	0	0	0	0	0	0	0	0	0	0	0	0	0	0	27.98	21.92	15.22	0.78	0.69	1.84	120	81	11.1	1.44	3.21	0.65	2.21		0	0	36.9	7.58	71.99
1	69	65	170	22.49	0	0	10	0	0	0	0	0	1	1	1	1	0	1	0	0	0	1	1	0	7.24	22.31	19.55	3.08	0.88	0.37	176	98	10.4	2.27	7.05	1.82	4.3		0	0	47.5	4.96	52
0	55	86	174	28.41	1	1	0	0	0	0	0	1	1	0	1	1	0	1	0	0	0	0	0	1	19.22	30.21	28.48	1.57	0.94	0.68	157	86	9.1	1.21	3.76	1.29	2.24	28.1	0	0	41.3	6.97	55.4
1	33	75	160	29.3	0	0	7	0	0	0	0	1	1	0	1	1	0	1	0	0	0	0	0	0	3.92	20.58	20.74	5.26	1.01	0.19	143	98	10.9	4.56	9.88	0.68	6.15	75.99	0	0	39.2	7.75	42
0	75	85	176	27.44	1	0	0	0	0	0	0	0	0	0	0	0	0	0	0	0	0	0	0	1	10.87	16.88	11.76	1.55	0.7	0.92	125	80							0	0	34.3	13.9	81.8
1	72	75	160	29.3	0	0	10	0	0	0	0	0	1	1	1	1	0	1	0	1	1	1	1	1	18.27	19.56	14.44	1.07	0.74	1.26	160	90		5.38	6.83	1.79	4.51		1	0	39.3	8.1	75.01
1	60	60	168	21.26	0	0	20	0	0	0	0	0	1	0	1	0	0	0	0	0	0	1	1	0	3.76	22.3	23.86	5.93	1.07	0.16	136	80							0	0	45.9	5.69	55
0	32	140	175	45.71	0	0	0	0	0	0	0	0	0	0	0	0	0	0	0	0	0	0	0	0	19.77	21.86	24.19	1.11	1.11	0.82	130	80	11						0	0	28.9	3.55	53
0	58	80	168	28.34	1	1	5	0	0	0	0	0	0	0	0	0	0	0	0	0	0	0	0	0	20.92	29.04	13.45	1.39	0.46	1.56	183	102		1.63	4.43	1.64	2.78		0	0	44	5	71
0	58	85	174	28.08	0	0	3	0	0	0	0	0	0	0	0	0	0	0	0	0	0	0	0	0	5.54	14.94	16.47	2.7	1.1	0.34	114	82		0.73	3.11	0.96	1.81		0	0	41.6	5.32	51.04
0	57	82	170	28.37	0	0	0	0	0	0	0	0	1	0	1	1	0	1	1	0	1	1	1	1	43.26	36.23	22.64	0.84	0.63	1.91	139	104		1.08	4.33	0.74	3.11		1	0	42.6	6.6	82.9
1	50	64	154	26.99	0	0	9	0	0	0	0	0	1	0	1	0	0	0	0	0	1	0	1	0	4.9	12.57	18.83	2.57	1.5	0.26	151	84	8.4	1.47	4.53	0.91	3.12	39.03	0	0	39.6	5.21	26.19
1	53	55	156	22.6	0	0	0	0	0	0	0	0	0	0	0	0	0	0	0	0	0	0	0	0	4	9.67	11.02	2.42	1.14	0.36	119	85		2.91	9.15	1.3	6.04		0	0	45.5	5.91	41.53
1	50	57	150	25.33	0	0	5	0	0	0	0	0	0	1	1	0	0	0	0	0	0	0	0	0	6.22	7.06	15.32	1.14	2.17	0.41	159	89							1	0	42.4	2.9	55.9
1	53	53	160	20.7	0	0	2	0	1	0	0	0	1	0	1	0	0	0	0	0	0	0	0	0	16.19	20.4	23.57	1.26	1.16	0.69	146	83							0	0	40	5.65	39.58
1	58	51	168	18.07	0	0	8	0	0	0	0	1	0	1	1	1	0	1	0	0	0	0	0	0	2.41	16.2	17.91	6.73	1.11	0.13	122	74	6.3	0.74	3.98	1.3	2.21	9.46	1	0	47.2	5.94	55.15
0	58	70	170	24.22	1	0	0	0	0	0	0	0	0	1	1	0	0	0	0	0	0	0	0	0	10.16	27.36	24.17	2.69	0.88	0.42	136	66							0	0	40.6
0	48	80	170	27.68	0	1	4	0	0	0	0	1	0	0	1	1	0	1	0	0	0	1	1	1	9.32	18.07	16.89	1.94	0.94	0.55	162	119	8.4	0.97	5.19	1.55	3.08		1	0	49.6	6.4	88.9
1	53	64	160	25	0	0	0	0	0	0	0	0	1	0	1	0	0	0	0	0	0	0	0	0	6.87	13.63	21.61	1.98	1.59	0.32	134	86	10.2	4.42	5.49	1.49	3.34	7.24	0	0	46.6	3.77	47
1	64	67	162	25.53	0	0	16	0	0	0	0	1	1	1	1	1	0	1	0	0	0	0	0	1	11.95	18.71	20.72	1.57	1.11	0.58	125	52	9	1.25	3.27	1.22	1.94	22.06	1	0	45.2	8.31	68
1	67	65	160	25.39	0	0	10	0	0	0	0	0	1	1	1	0	0	0	1	0	1	1	1	1	16.22	20.08	20.52	1.24	1.02	0.79	144	74	11.9	2.99	4.87	1.22	3		1	0	46.4	9.9	80.9
0	34	97	185	28.34	1	1	0	0	0	0	0	1	1	0	1	1	0	1	0	0	0	0	0	0	5.26	14.85	16.54	2.82	1.11	0.32	120	70	8.3	1.36	2.8	0.84	1.78	213.84	0	0	50.1	3.72	66.78
1	43	65	160	25.39	0	0	0	0	0	0	0	0	1	0	1	0	0	0	1	0	1	1	1	0	26.09	29.66	27.22	1.14	0.92	0.96	150	96	7.4						0	1	35.1	4.18	30.4
1	56	62	157	25.15	1	0	10	0	0	0	0	1	1	1	1	1	0	1	0	0	0	0	0	0	18.52	26.63	37.83	1.44	1.42	0.49	166	94	11	1.39	4.87	0.51	4.29	232.38	0	1	38	5.3	39.13
0	46	70	170	24.22	1	0	0	0	0	0	0	1	0	1	1	1	1	1	0	0	0	0	0	1	8.58	12.68	19.31	1.48	1.52	0.44	121	78	8.7	1.33	3.35	0.91	2.12	9.32	0	0	43.1	5.43	72.51
1	63	84	162	32.01	0	0	0	0	0	0	1	1	1	0	1	0	0	0	0	1	0	1	1	1	2.11	20.66	21.4	9.78	1.04	0.1	190	85	8.9	1.46	6.05	1.17	5.48	94.85	0	0	44.7	5.16	52.24
0	34	85	168	30.12	1	0	1	0	0	0	0	0	1	0	1	0	0	0	0	0	0	0	0	0	24.18	12.62	20.55	0.52	1.63	1.18	145	80	12.8	5.16	3.93	0.72	2.38		0	0	42.9	6.27	51.5
1	82	60	163	22.58	0	0	6	0	0	0	0	0	0	1	1	0	0	0	0	0	0	0	0	0	11	21.23	20.08	1.93	0.95	0.55	160	80	6.6	0.88	3.63	1.12	2.03	9.12	0	1	44.1	6.44	69.08
1	62	48	150	21.33	0	0	4	0	0	0	0	0	0	0	0	0	0	0	0	0	0	0	0	0	26.99	38.1	30.18	1.41	0.79	0.89	135	85							0	0	43.5	2.52	36.08
1	61	56	156	23.01	0	0	20	0	1	0	0	1	1	1	1	1	0	1	1	0	0	1	1	1	11.78	24.66	39.72	2.09	1.61	0.3	175	60	7.2	0.93	5	1.32	3.04	44.6	0	0	43.4	6.18	67
0	59	98	175	32	1	1	0	0	0	0	0	0	0	0	0	0	0	0	0	0	0	0	0	0	16.01	17.65	21.96	1.1	1.24	0.73	130	90	7.8						0	0	34.5	7.69	91
1	63	80	163	30.11	0	0	0	0	0	0	0	1	0	0	1	1	0	1	0	0	0	0	0	0	7.74	23.18	25.39	3	1.1	0.31	150	90		1.96	5.83	1.24	4.21		1	0	47.3	8.2	53.7
0	52	90	184	26.58	0	0	10	0	0	0	0	0	1	0	1	0	0	0	0	0	0	0	0	0	19.13	15.07	13.77	0.79	0.91	1.39	164	94	10.1	1.69	4.22	0.73	3.24		0	0	40.3	11.93	88.86
0	80	75	175	24.49	0	1	10	0	0	0	0	0	1	0	1	0	0	0	0	1	1	1	1	1	17.07	23.33	20.98	1.37	0.9	0.81	170	100		1.41	3.49	0.95	2.09		1	0	34.4	9.1	100.2
0	33	77	170	26.64	1	0	0	0	0	0	0	1	1	1	1	1	0	1	0	1	0	1	1	1	7.48	8.91	17.34	1.19	1.95	0.43	107	71	9.3	1.84	4.13	0.74	3.54	9.3	0	0	48.1	4.23	73.55
0	57	70	175	22.86	1	0	15	0	0	0	0	0	1	0	1	1	0	1	1	0	1	1	1	1	24.85	32.19	24.23	1.3	0.75	1.02	120	80		1.11	4.22	0.83	2.88	6.95	1	0	36.7	6.2	80.3
0	58	80	175	26.12	0	0	1	0	0	0	0	0	0	0	0	1	0	1	0	1	0	1	1	1	29.99	26.08	18.81	0.87	0.72	1.59	150	100	7	2.13	5.09	1.44	3.01	13.57	0	1	42.8	8.65	70
0	55	80	170	27.68	0	1	0	0	0	0	0	0	0	0	0	1	0	1	0	0	0	0	0	1	21.28	23.43	16.5	1.1	0.7	1.29	125	80	6.5	3.11	3.69	0.78	2.34	6.49	0	0	41.2	5.43	75.35
1	67	65	158	26.04	0	0	12	0	0	0	0	0	1	0	1	0	0	0	0	0	0	1	1	0	22.46	51.59	27.96	2.3	0.54	0.8	140	69							0	0	30.8	11.65	132.95
1	20	51	150	22.67	0	0	0	0	0	0	0	0	1	0	1	0	0	0	0	0	0	0	0	0	3.65	10.88	14.28	2.98	1.31	0.26	111	78		0.76	3.8	1.52	2.17	13.28	0	0	43.8	2.51	42
0	65	70	170	24.22	1	0	2	0	0	0	0	1	0	1	1	0	0	0	0	1	0	1	1	0	8.1	28.85	8.41	3.56	0.29	0.96	206	115							1	0	36.5	10.82	104.1
0	56	70	167	25.1	1	1	2	0	0	0	0	0	0	0	0	1	0	1	1	0	1	1	1	0	30.39	20.66	19.61	0.68	0.95	1.55	165	110		1.09	4.48	1	3.03		1	0	44.7	5.4	80.7
1	59	63	168	22.32	0	0	20	0	0	0	0	0	1	1	1	1	1	1	0	0	0	0	0	1	9.28	15.92	16.23	1.72	1.02	0.57	142	73	10.9	1.42	5.32	1.23	3.84	31.03	1	0	43	7	47.24
1	60	60	150	26.67	0	0	3	0	0	0	0	0	1	1	1	1	0	1	0	0	0	0	0	1	8.32	17.13	20.55	2.06	1.2	0.41	155	90	6.7	2.18	5.09	0.99	3.89	18.55	0	0	45.9	5.48	38.16
1	65	82	165	30.12	0	0	8	0	0	0	0	0	0	0	0	1	0	1	0	1	0	1	1	0	16.63	15.23	14.53	0.92	0.95	1.15	192	92	7.8	2.91	6.38	1.2	5.09	6.98	0	0	43.7	6.65	55.37
0	41	74	172	25.01	1	1	0	0	0	0	0	0	1	0	1	0	0	0	0	0	0	0	0	0	23.69	16.86	19.27	0.71	1.14	1.23	123	83	7.1	0.98	4.52	0.86	3.74	5.66	0	0	44.7	6.1	75.84
0	71	65	175	21.22	0	0	20	0	0	0	0	0	1	0	1	0	0	0	0	0	1	1	1	1	18.68	22.9	19.69	1.23	0.86	0.95	104	70		0.84	3.77	0.77	2.87		1	1	35	10.8	103.2
0	69	65	160	25.39	0	0	0	0	0	0	0	0	1	0	1	0	0	0	0	0	0	0	0	0	24.11	32.19	30.28	1.34	0.94	0.8	130	85		0.84	5.18	1.96	3.2		0	0	43.7	4.56	59.49
0	64	70	170	24.22	0	0	0	0	0	0	0	0	0	0	0	1	0	1	0	0	0	0	0	1	19.83	19.83	31.26	1	1.58	0.63	140	78		1.33	3.22	0.68	2.4		0	1	44.2	5.83	45.43
1	60	63	162	24.01	0	0	7	0	0	0	0	1	0	0	1	1	0	1	0	0	1	0	1	1	8.24	19.83	17.87	2.41	0.9	0.46	140	80	6.8	2.25	4.63	1.05	3.38		1	0	42.3	5.9	56
0	64	77	170	26.64	1	1	10	0	0	0	0	0	0	1	1	1	0	1	0	0	0	0	0	0	2.46	19.77	12.48	8.01	0.64	0.2	117	87	7.3	2.35	5.44	1.08	3.42	12.42	1	0	43.5	2.33	75.51
0	52	82	175	26.78	1	1	0	0	0	0	0	0	0	0	0	0	0	0	0	0	0	0	0	0	14.45	19.09	14.73	1.32	0.77	0.98	131	74		2.39	6.25	1.28	4.56		0	0	50	4.55	79.54
1	65	65	158	26.04	0	0	20	0	0	0	0	0	1	0	1	0	0	0	0	0	0	1	1	0	10.91	15.96	30.46	1.46	1.91	0.36	171	110	8.4	4.44	5.29	0.94	2.4		0	1	38.1	3.98	53.67
1	77	48	154	20.24	0	0	23	0	1	0	1	0	1	1	1	1	0	1	1	0	0	1	1	0	32.14	19.68	17.61	0.61	0.9	1.83	124	54	10.2	2.26	3.5	1.18	2.06	107.13	1	0	46.4	6.35	82
0	65	75	174	24.77	1	0	2	0	0	0	0	0	0	0	0	1	0	1	0	0	0	1	0	1	24.39	15.95	11.31	0.65	0.71	2.16	140	100		1.7	4.27	0.67	3.38		1	1	41.2	5	83.2
0	72	58	165	21.3	1	1	4	0	0	0	0	0	1	1	1	1	0	1	0	0	0	0	0	1	18.36	31.48	17.96	1.72	0.57	1.02	76	50	8.6	1.72	3.89	1.25	2.37	15.03	0	0	39.5	4.65	72
0	63	70	170	24.22	1	1	2	0	0	0	0	1	1	0	1	1	0	1	0	0	0	1	1	1	6.55	19.43	7.41	2.97	0.38	0.89	136	86		3.25	3.28	0.72	1.45		0	1	42.5	5.83	68.22
0	21	102	176	32.93	0	0	0	0	0	0	0	1	1	0	1	0	0	0	0	0	0	0	0	0	6.76	12.74	15.95	1.89	1.25	0.42	147	98		1.47	3.39	0.67	2.52	12.48	0	0	45.2	4.26	60.42
1	63	75	158	30.04	0	0	7.5	0	0	0	0	0	1	0	1	1	0	1	0	0	1	1	1	1	31	99.81	16.2	3.22	0.16	1.91	190	100	6.7	2.25	7.99	0.89	5.09	3256.64	1	0	35.3	22.02	386.53
0	60	71	175	23.18	1	1	8	0	0	0	0	0	1	1	1	0	0	0	0	0	0	0	0	1	17.4	20.47	21.77	1.18	1.06	0.8	140	85	8.6	1.62	4.65	1.64	2.77	9	1	0	45.9	7.41	60
0	75	80	175	26.12	1	1	3	0	0	0	0	1	0	0	1	1	0	1	0	1	1	1	1	0	25.03	26.16	20.93	1.05	0.8	1.2	140	85		1.07	5.63	1.84	3.25		1	0	44	5.8	86.3
0	63	90	170	31.14	0	1	13	0	0	0	0	0	0	0	0	0	0	0	0	0	0	0	0	0	8.3	15.58	12.9	1.88	0.83	0.64	140	86							1	1	42.8	7.6	98.8
1	59	75	160	29.3	0	0	30	0	0	0	0	0	0	0	0	0	0	0	0	0	0	0	0	0	8.55	28.24	26.43	3.3	0.94	0.32	95	60							1	1	32.4	18.04	81.98
1	62	75	165	27.55	0	0	20	0	0	4	1	0	1	0	1	0	0	0	0	0	0	0	0	0	12.63	36.52	10.27	2.89	0.28	1.23	164	76							0	0	41.8	21.37	642
0	57	90	175	29.39	1	1	2	0	0	0	0	0	0	0	0	0	0	0	0	0	0	0	0	0	14.48	16.81	20.68	1.16	1.23	0.7	142	84		1.19	4.66	1.57	2.68		0	0	48.6	6.16	68
0	73	70	160	27.34	0	0	8	0	0	0	0	0	0	0	0	0	0	0	0	0	0	0	0	0	17.72	20.17	32.87	1.14	1.63	0.54	185	108							0	1	41.1	7	78.3
0	67	70	170	24.22	0	0	0	0	0	0	0	0	0	0	0	1	0	1	0	0	0	0	0	1	9.07	18.7	15.45	2.06	0.83	0.59	150	78	8	2.07	2.69	0.6	1.34		0	1	39.7	4.67	85.49
0	44	67	160	26.17	0	1	10	0	1	0	0	0	0	1	1	0	0	0	0	0	0	0	0	0	23.37	16.34	34.98	0.7	2.14	0.67	163	100							0	0	43.9	5.81	43.36
0	61	60	160	23.44	1	1	0	0	0	0	0	0	1	1	1	0	0	0	0	0	0	0	0	0	8.38	22.21	18.98	2.65	0.86	0.44	120	80	13.2						1	0	32.9	3.89	42.21
1	79	52	157	21.1	0	0	5	0	0	10	0	0	1	0	1	0	0	0	0	0	0	1	1	0	1.88	19.91	11.01	10.58	0.55	0.17	89	66	13.4	1.57	2.86	0.83	1.24		0	0	26.4	14.27	120.98
1	83	60	152	25.97	0	0	5	0	0	0	0	0	0	0	0	0	0	0	0	0	0	0	0	0	6.27	38.13	23.64	6.08	0.62	0.27	148	80		0.77	3.68	1.08	2.09		0	0	26.8	6.36	64.18
1	75	58	160	22.66	0	0	10	0	1	0	1	1	1	1	1	1	0	1	0	0	0	1	1	0	3.34	17.03	11.8	5.1	0.69	0.28	142	96	11.7	1.8	4.66	1.02	2.96	47.42	0	0	45	6.84	49.81
1	53	54	160	21.09	0	0	1	0	0	0	0	0	0	0	0	0	0	0	0	0	0	0	0	0	11.76	13.97	19.55	1.19	1.4	0.6	155	80							0	0	30.2	2.5	32.9
0	42	100	175	32.65	0	0	10	0	0	0	0	0	1	0	1	0	0	0	0	0	0	0	0	0	13.54	12.78	13.98	0.94	1.09	0.97	120	90		2.15	6.32	1.73	3.91		0	0	42.2	7.38	53.93
0	58	61	173	20.38	1	1	10	0	0	0	0	1	1	0	1	0	0	0	0	0	0	0	0	1	24.46	19.25	15.73	0.79	0.82	1.56	158	83	8.4	0.85	3.74	1.12	2.38	94.94	0	1	37.7	2.66	43.57
1	61	72.5	168	25.69	0	0	5	0	0	3	1	0	1	0	1	0	0	0	0	1	0	1	1	0	3.05	21.98	20.72	7.21	0.94	0.15	198	86		1.1	8.45	2.07	4.88		0	0	44.9	5.18	41
0	43	100	175	32.65	0	0	13	0	0	0	0	1	1	0	1	0	0	0	0	0	0	0	0	0	5.11	6.69	14.62	1.31	2.19	0.35	192	123	11.8	3.22	2.99	1.05	1.81		0	1	36.2	6.45	69
1	77	60	168	21.26	0	0	0	0	0	0	0	0	1	0	1	0	0	0	1	0	0	1	1	0	13.64	20.43	29.12	1.5	1.43	0.47	140	90	11.1	2.86	6.14	1.64	3.72		1	0	48	5.63	57
0	52	70	173	23.39	1	1	15	0	0	0	1	0	0	0	0	0	0	0	0	0	0	1	1	0	14.66	27.15	17.61	1.85	0.65	0.83	173	70	6.2	1.5	3.47	0.81	2.01		1	0	27.1	30.6	561.44
1	58	69	160	26.95	0	0	10	0	0	0	0	0	1	0	1	0	0	0	0	0	0	0	0	0	25.14	54.83	18.88	2.18	0.34	1.33	140	73		1.77	4.4	0.86	2.41		0	0	42.6	13.47	100.81
1	62	55	159	21.76	0	0	0	0	0	0	0	0	0	0	0	0	0	0	0	0	0	0	0	0	14.49	18.27	14.47	1.26	0.79	1	135	92		1.67	4.85	0.8	3.1		0	0	43.6	5.48	55.45
1	58	63	160	24.61	0	0	12	0	0	0	0	0	1	1	1	0	0	0	0	1	0	1	1	0	21.17	22.48	26.37	1.06	1.17	0.8	158	100	13.2						1	0	42.5	6	55.4
0	38	77	170	26.64	1	1	0	0	0	0	1	1	1	1	1	0	0	0	0	0	0	0	0	0	11.1	12.89	14.95	1.16	1.16	0.74	111	92	12.7	4.5	4.68	0.78	2.5	106.99	0	0	48.2	3.46	49.15
1	72	70	160	27.34	0	0	1	0	0	0	0	0	0	1	1	1	0	1	0	0	0	0	0	1	10.65	17.56	19.49	1.65	1.11	0.55	130	80	12	2.58	5.14	0.95	3.54		1	0	43.3	5.4	51.6
0	52	75	172	25.35	0	0	10	0	0	0	0	0	1	0	1	0	0	0	0	0	0	0	0	0	16.07	21.55	21.29	1.34	1	0.76	173	63							0	0	49	6	76
0	36	80	180	24.69	0	0	0.5	0	0	0	0	0	0	0	0	0	0	0	0	0	0	0	0	0	2.86	19.84	19.69	6.93	0.99	0.14	129	84		0.67	3.75	0.85	2.41		0	0	42.5	5.44	72.89
1	71	65	158	26.04	0	0	15	0	0	0	0	0	1	0	1	1	0	1	1	1	0	1	1	0	13.76	16.55	19.84	1.2	1.2	0.69	184	74		1.33	4.46	1.47	2.58		0	0	41.5	3.4	55.1
1	66	71	160	27.73	0	0	20	0	1	0	0	0	1	0	1	0	0	0	0	0	0	1	1	0	20	15.1	14.82	0.76	0.98	1.35	188	87							0	0	44.2	3.92	33.25
1	66	75	165	27.55	0	0	11	0	0	0	0	0	1	0	1	1	0	1	1	0	1	1	1	1	16.96	22	18.82	1.3	0.86	0.9	170	86		2.4	4.97	1.45	2.87		1	1	42.4	4.4	56.9
0	57	69	169	24.16	1	1	4	0	0	0	0	0	1	1	1	0	0	0	0	0	0	0	0	0	17.53	32.24	20.75	1.84	0.64	0.84	152	75	9.7	1.87	6.81	1.28	4.95	9.23	0	0	47.1	5.57	60.28
1	76	55	156	22.6	0	0	9	0	0	0	0	1	1	1	1	0	0	0	0	0	0	0	0	0	6.75	9.68	12.07	1.43	1.25	0.56	178	74	6.4					203.03	1	0	41.6	5.05	46.09
0	67	80	183	23.89	1	1	19	0	0	0	0	0	0	0	0	0	0	0	0	0	0	0	0	0	4.33	12.29	11.74	2.84	0.96	0.37	164	78	6.6	1.35	3.01	0.6	1.57		1	1	42.5	6.26	77.07
0	69	75	172	25.35	0	0	8	0	0	0	0	0	1	0	1	0	0	0	0	1	0	1	1	1	18.17	20.68	13.38	1.14	0.65	1.36	135	86		1.22	3.72	0.77	2.33		0	0	41.5	8.65	78.7
0	53	73	170	25.26	0	0	1	0	0	0	0	1	0	0	1	1	0	1	0	0	0	1	1	1	5.69	6.69	9.84	1.18	1.47	0.58	127	82		1.89	4.28	1.12	2.09		0	1	44.4	5.77	52.39
1	57	70	172	23.66	1	1	3	0	0	0	1	1	1	1	1	1	0	1	0	1	0	1	1	1	3.85	14.3	12	3.71	0.84	0.32	133	74		1.5	4.44	0.83	2.79	67.18	0	0	44.1	6.41	23.8
0	45	85	173	28.4	1	1	10	0	0	0	1	0	1	0	1	1	0	1	1	1	0	1	1	0	25.38	25.07	26.71	0.99	1.07	0.95	143	91		0.8	8.39	2.56	4.99		0	0	24	8.91	89
1	56	80	160	31.25	0	0	20	0	0	0	0	0	1	0	1	0	0	0	0	0	0	0	0	0	7.84	18.1	24.44	2.31	1.35	0.32	112	73							0	0	22.2	3.46	71
0	31	80	168	28.34	0	0	0	0	0	0	0	0	0	0	0	0	0	0	0	0	0	0	0	0	24.44	23.22	19.74	0.95	0.85	1.24	145	88		2.95	4.8	1.25	2.87		0	0	44.8	5.4	87
1	49	65	165	23.88	0	0	10	0	0	0	1	0	0	0	0	0	0	0	0	1	0	1	1	0	32.42	58.77	26.16	1.81	0.45	1.24	175	93		1.65	7.47	2.52	4.47		0	0	32.7	42.17	744
0	83	47.5	165	17.45	0	0	10	0	0	0	0	0	0	1	1	0	0	0	0	0	0	0	0	0	13.46	13.08	13.48	0.97	1.04	1	95	60		1.87	4.82	0.88	2.99		0	1	32.2	3.56	56
0	58	95	169	33.26	0	1	13	0	0	0	0	0	1	0	1	0	0	0	0	1	0	1	1	0	8.47	15.75	12.35	1.86	0.79	0.69	170	90		2.19	4.98	0.88	3.36		0	0	45.5	6.37	57.3
1	76	57	160	22.27	1	1	7	0	0	0	0	1	1	1	1	1	0	1	0	1	0	1	1	1	9.48	11.93	17.04	1.26	1.43	0.56	163	75	9	2.59	5.27	1.72	3.15	11.96	0	1	43.1	5.28	51
0	53	85	180	26.23	0	0	4	0	1	0	1	0	1	0	1	1	0	1	0	0	1	1	1	0	13.59	43.2	19.51	3.17	0.46	0.7	170	87		1.62	3.5	0.51	2		0	0	32.7	17.21	888.95
1	48	60	160	23.44	0	0	6	0	0	0	0	0	0	1	1	0	0	0	0	0	0	0	0	0	24.82	16.34	23.06	0.66	1.43	1.08	125	75	6.7						0	0	48.6	7.76	69.94
0	58	80	180	24.69	1	1	0	0	0	0	0	0	0	0	0	1	0	1	0	0	0	0	0	1	23.74	24.46	15.44	1.03	0.64	1.54	133	88	7.5	1.18	3.4	0.96	1.8		0	1	44.8	6.08	74.88
1	63	67	160	26.17	0	0	26	0	1	0	1	1	1	1	1	0	1	1	0	1	0	1	1	0	11.55	28.08	20.1	2.42	0.72	0.58	184	78	11.5	11.4	9.45	1.18	1.99	2795.3	0	0	36.3	8.35	69.72
0	65	70	170	24.22	1	1	10	0	0	0	0	0	0	0	0	1	0	1	0	0	0	1	1	1	26.04	27.95	14.84	1.07	0.54	1.76	162	81		0.68	3.21	1.15	1.65		0	1	44.3	6.88	52.83
1	36	63	160	24.61	0	0	1	0	1	0	0	0	0	0	0	0	0	0	0	0	0	0	0	0	6.73	16.86	17.95	2.5	1.07	0.38	162	112	5.7	0.91	4.19	1.02	2.34	26.39	0	0	43.8	6.43	62.04
0	29	90	176	29.05	1	1	12	0	0	0	1	0	1	0	1	1	0	1	0	1	0	1	1	0	10.76	36.09	23.92	3.35	0.66	0.45	133	94	8.5	1.95	5.59	0.83	3.94	1349.31	0	0	48.2	10.6	73.8
0	28	67	178	21.15	1	1	0	0	0	0	0	1	1	1	1	0	0	0	0	0	0	0	0	0	8.49	21.23	19.81	2.5	0.93	0.43	94	60		0.79	3.66	1.1	1.99	6.61	0	0	45.5	5.76	66.34
0	58	65	170	22.49	1	0	1	0	0	0	0	0	1	0	1	0	0	0	0	0	0	0	0	0	8.19	15.33	7.09	1.87	0.46	1.16	188	110		2.16	4.56	1.21	2.31		0	1	38.5	4.12	105.64
1	58	65	160	25.39	0	0	0	0	0	0	0	0	1	1	1	1	0	1	0	0	0	0	0	0	10.36	12.57	11.22	1.21	0.9	0.93	144	97	9.7	2.17	5.45	1.45	3.68		0	0	43.5	5.44	40.32
0	37	70	180	21.6	0	1	0	0	0	0	0	0	0	0	0	0	0	0	0	0	0	0	0	0	33.91	29.06	22.34	0.85	0.78	1.52	135	86		1.04	3.86	0.85	2.61		0	1	39.2	6.29	53.2
0	55	75	175	24.49	1	1	10	0	0	0	0	0	1	0	1	0	0	0	0	0	0	0	0	0	2.7	10.96	18.08	4.05	1.67	0.15	124	70		1.87	3.74	0.94	1.86		0	0	36.7	7.2	205.5
1	66	55	155	22.89	0	0	4	0	0	0	0	0	0	1	1	0	0	0	0	0	0	1	1	0	12.15	40.71	12.62	3.34	0.31	0.96	184	86		2.06	4.67	0.92	2.27		1	1	30.7	18.03	501.55
0	45	71	169	24.86	1	1	9	0	0	0	0	0	1	1	1	1	0	1	0	0	0	0	0	1	8.79	15.87	16.2	1.8	1.03	0.54	121	97	9.6	1.11	4.87	0.88	3.45	11.62	0	0	42.9	6.62	48.96
1	63	56.2	150	24.98	0	0	15	0	0	0	0	0	1	1	1	1	0	1	0	0	0	0	0	0	6.64	23.42	15.21	3.51	0.66	0.44	158	100	9	1.5	5.56	1.21	3.5	7.32	0	0	40.1	4.53	42.33
0	65	65	170	22.49	1	0	10	0	1	0	1	0	1	1	1	1	0	1	0	0	0	0	0	0	7.93	17.25	12.45	2.16	0.73	0.64	122	65	10.9	1.26	5.08	1	3.56	2719.15	0	0	35.6
1	44	73	160	28.52	0	0	0	0	0	0	0	1	1	1	1	0	0	0	0	0	0	0	0	0	4.44	8.92	13.79	2	1.56	0.32	147	86		1.79	3.87	1.03	2.1	16.43	0	0	43.7	3.64	36.41
0	62	66	174	21.8	0	0	25	0	1	0	0	0	1	0	1	0	0	0	0	0	0	0	0	0	12.96	21.17	11.23	1.63	0.53	1.15	152	88							0	0	39.5	12.21	174.16
0	65	80	171	27.36	0	0	20	0	1	0	0	1	1	0	1	0	0	0	0	1	0	1	1	0	13.79	10.51	17.91	0.76	1.73	0.77	158	100	10.6	1.46	4.2	0.77	2.71	16.02	0	0	42.6	9.74	54.92
0	61	70	162	26.67	0	0	14	0	0	0	0	0	1	1	1	1	0	1	1	0	1	1	1	1	15.49	27.59	24.05	1.77	0.88	0.64	180	90	10	1.68	4.3	1.44	2.49		1	0	32.3	8.1	106
0	84	80	175	26.12	0	1	10	0	0	0	0	0	1	0	1	0	0	0	0	0	0	0	0	0	9.53	24.31	23.31	2.54	0.97	0.41	181	118	15.7	1.18	4.74	1.45	2.72	848.02	0	1	42.1	4.66	55.59
1	66	60	160	23.44	0	0	1	0	0	0	1	0	1	0	1	0	0	0	0	0	0	0	0	0	5.33	18.47	15.86	3.46	0.86	0.34	162	94	7.2	0.21	4.9	2.26	2.59	370.13	0	0	42.7	4.24	41
0	83	60	170	20.76	0	0	7	0	0	0	0	0	1	0	1	0	0	0	0	0	0	0	0	1	14.72	20.01	14.79	1.35	0.75	1	193	100							1	1	46	7.14	65
0	67	59	177	18.83	0	0	16	0	0	0	0	0	0	0	0	0	0	0	0	0	0	0	0	0	13.54	35.92	17.63	2.64	0.5	0.77	125	85							0	0	35.1	8.24	70
0	57	70	170	24.22	0	0	2	0	0	0	0	0	0	0	0	0	0	0	0	0	0	0	0	0	13.9	14.27	15.95	1.02	1.13	0.87	137	69							0	0	37.4	3.98	53.13
0	58	57	170	19.72	1	1	15	0	1	0	0	0	0	0	0	0	0	0	0	0	0	0	0	0	16.87	9.47	8.81	0.56	0.96	1.92	115	76	8.1	2.7	4	0.7	2.08	5.83	0	0	41.4	8.38	63.92
1	45	46	155	19.15	0	0	16	0	0	0	0	1	1	1	1	0	0	0	0	0	0	0	0	0	13.64	16.4	12.2	1.2	0.74	1.12	141	82	10.5	0.75	2.98	1.24	1.52	14.07	0	0	45.1	4.05	26.43
1	65	60	155	24.97	0	0	10	0	0	0	0	0	1	0	1	1	0	1	1	0	1	1	1	1	19.46	19.55	13.6	1	0.71	1.43	160	90	12.1	2.32	5.48	1.18	3.7		1	0	37.6	9.4	56.1
0	52	84	176	27.12	1	1	10	0	0	0	1	0	1	0	1	0	0	0	1	0	0	1	1	1	21.52	25.77	17.73	1.2	0.69	1.21	141	70	7	1.34	3.83	0.78	2.43	143.96	0	1	44.7	4.55	67.8
0	73	80	172	27.04	1	0	15	0	0	0	0	0	1	0	1	1	0	1	1	0	0	1	1	1	40.19	66.18	26.45	1.65	0.4	1.52	130	70	9.6	1.1	4.41	0.88	3.41		1	0	41.2	10.8	104.6
0	68	88	170	30.45	1	1	5	0	0	5	1	0	1	0	1	0	0	0	0	0	0	0	0	0	8.36	25.49	18.83	3.04	0.76	0.44	98	54							0	0	23.3	14.04	128
0	63	102	182	30.79	0	0	2	0	0	0	0	0	0	0	0	1	0	1	1	1	1	1	1	1	22.48	28.44	42.13	1.26	1.48	0.53	146	80		1.3	4.28	0.86	2.74		1	0	41.1	10.9	120.3
1	53	81	163	30.49	0	0	3	0	0	0	0	0	1	0	1	0	0	0	0	0	0	1	1	1	9.48	20.09	20.95	2.12	1.04	0.45	164	108		0.87	3.85	0.98	2.34		0	0	44.1	9.37	37.58
0	50	70	166	25.4	0	0	1	0	0	0	0	0	1	0	1	0	0	0	0	0	0	1	1	0	25.75	54.62	18.82	2.12	0.35	1.37	171	100		0.92	5.36	1.24	3.86		0	1	37.8	4.67	61.67
0	45	92	173	30.74	1	0	15	0	1	0	0	0	0	0	0	0	0	0	0	0	0	0	0	0	11.21	14.67	9.86	1.31	0.67	1.14	146	83							0	0	38.9	6.01	53.61
1	68	55	165	20.2	0	0	10	0	0	0	0	0	1	0	1	1	0	1	1	0	1	1	1	1	18.64	33.6	23.75	1.8	0.71	0.79	126	77		0.57	4.23	0.92	3.13		1	0	33.4	5.8	64
0	51	48	163	18.07	1	1	0	0	0	0	0	0	1	1	1	0	0	0	0	0	0	0	0	0	23.61	29.72	23.57	1.26	0.8	1	131	74						4.8	0	0	39.2	6.06	47.18
0	85	50	168	17.72	0	0	0.5	0	0	0	0	1	1	0	1	0	0	0	0	0	0	0	0	0	11.23	8.25	7.47	0.74	0.91	1.5	185	94	12.8	0.85	3.3	1.02	2.01		0	1	39.4	25.72	121.24
1	62	67	160	26.17	0	0	0	0	0	0	0	0	1	0	1	1	0	1	0	0	1	1	1	1	11.59	23.08	16.38	2	0.71	0.71	162	94						20.86	1	0	40.1	5.11	49.17
0	74	90	178	28.41	0	0	0	0	0	0	0	0	0	0	0	1	0	1	1	0	1	1	1	1	20.89	24.72	10.65	1.19	0.43	1.96	143	87		1.03	3.13	0.88	2.09		1	0	42.2	6.46	75.17
1	60	55	156	22.6	0	0	5	0	0	0	0	0	0	0	0	0	0	0	1	0	1	1	1	0	5.93	15.45	19.8	2.61	1.28	0.3	190	90		1.28	4.42	0.8	2.97		0	0	44.2	5.77	45.43
0	71	70	170	24.22	0	0	0	0	0	0	0	0	0	0	0	0	0	0	0	0	0	0	0	0	14.6	18.17	10.63	1.24	0.6	1.38	154	104		0.54	1.84	0.54	1.12		0	0	33.6	13.05	98.85
0	57	63	165	23.14	1	0	0	0	0	0	0	0	0	0	0	0	0	0	0	0	0	0	0	0	2.2	12.32	12.91	5.63	1.05	0.17	105	74	8.7	1.5	4.02	0.9	2.38		0	0	32.4	5.4	62.9
1	52	70	155	29.14	0	0	0	0	0	0	0	1	0	0	1	0	0	0	0	0	0	0	0	0	3.9	17.7	20.27	4.56	1.15	0.19	166	80		1.27	4.76	0.76	3.43		0	0	42.3	8.85	43.17
0	72	83	180	25.62	0	0	1	0	0	0	0	1	1	1	1	0	0	0	0	1	0	1	1	0	6.17	14.01	11.06	2.25	0.79	0.56	154	75						17.54	0	0	38.1	8.43	48.73
1	71	60	156	24.65	0	0	17	0	0	0	0	1	1	0	1	1	0	1	1	0	1	1	1	0	7.04	9.11	95.63	1.28	10.51	0.07	130	80	8.6	2.16	2.57	0.57	1.16		1	0	39.7	13.9	120.7
0	34	91	178	28.72	0	0	0	0	0	0	0	1	1	1	1	0	0	0	0	0	0	0	0	0	19.02	25.69	22.41	1.34	0.87	0.85	126	79						10.17	0	0	41
0	62	85	178	26.83	1	0	8	0	0	0	0	1	1	1	1	0	0	0	0	0	0	1	1	1	17.13	13.54	16.67	0.78	1.23	1.03	194	90	6.6	0.85	4.38	1.56	2.34	21.31	0	1	40.2	4.55	46
0	86	95	178	29.98	0	0	3.5	0	0	0	0	0	0	0	0	1	0	1	0	0	0	1	1	1	13.86	42.77	16.75	3.06	0.39	0.83	150	80	15.2	1.33	4.62	1.1	2.52		0	1	36.2	5.82	52.12
1	69	77	167	27.61	0	0	20	0	0	0	1	1	1	1	1	1	0	1	0	0	0	1	1	1	12.13	24.54	11.81	2.01	0.48	1.03	126	78	9.8	1.82	3.53	0.97	1.95	336.51	1	0	47.2	5.67	43
0	53	85	176	27.44	0	0	10	0	0	0	0	0	1	0	1	0	0	0	0	0	0	0	0	0	7.21	14.16	18.75	1.97	1.33	0.39	140	90		1.07	4.35	0.87	2.97		0	0	43.6	8.21	56.01
0	25	92	180	28.4	1	1	0	0	0	0	0	0	1	0	1	0	0	0	0	0	0	0	0	0	8.12	15.8	11.72	1.93	0.74	0.69	144	89	11.7	2.15	4.11	0.89	2.74	10.49	0	0	46.6	6.2	58.75
0	65	79	178	24.93	1	1	0	0	0	0	0	0	1	1	1	1	0	1	0	0	0	0	0	0	6.45	25.24	11.55	3.88	0.46	0.56	142	83	10.4	0.81	5.3	0.93	3.83	61.18	0	0	42.9	7.54	51.96
0	26	57	178	17.99	1	0	3	0	0	0	0	1	1	0	1	0	0	0	0	0	0	0	0	0	3.68	24.44	13.45	6.59	0.55	0.27	99	83	16.5	0.95	4.05	1.04	2.63	8.26	0	0	47	6.4	56.62
1	45	73	160	28.52	0	0	0	0	0	0	0	0	0	1	1	0	0	0	0	0	0	0	0	0	10.57	19.08	13.34	1.79	0.7	0.79	102	74	10.2	1.2	3.99	0.89	2.8	3.88	0	0	35.6	3.91	53.51
1	67	70	165	25.71	0	0	2.5	0	0	0	0	0	1	0	1	1	0	1	0	0	0	0	0	0	3.17	9.3	9.15	2.93	0.98	0.35	142	89		1.58	4.45	0.98	2.14		0	1	38	11.98	46.47
1	53	64	150	28.44	0	0	0	0	0	0	0	0	0	0	0	1	0	1	0	1	0	1	1	0	1.95	19.83	11.7	10.12	0.59	0.17	173	115	10.8	0.82	5.23	1.57	3.15		1	0	40	5.4	49.6
1	77	50	160	19.53	0	0	9	0	0	0	0	1	0	0	1	1	0	1	0	0	1	0	1	1	2.2	17.58	11.25	7.92	0.64	0.2	169	85	7.9	2	4.84	1.12	2.65		1	0	40	6.4	56.8
1	69	84	171	28.73	0	0	33	0	0	0	0	0	1	1	1	0	0	0	0	0	0	1	1	0	5.83	27.09	20.79	4.61	0.77	0.28	142	78		1.98	5.27	0.76	3.69		1	0	41	12.36	109.1
0	69	70	160	27.34	1	1	3	0	0	0	0	1	0	0	1	0	0	0	0	0	0	0	0	0	13.4	27.5	18.35	2.04	0.67	0.73	130	80		1.14	4.29	0.73	3.11		0	0	37.2	6.53	37.21
0	60	83	178	26.2	1	1	0	0	0	0	1	1	1	0	1	0	0	0	0	0	0	0	0	0	10.38	27.83	21.52	2.68	0.77	0.48	143	86	7.5					11.52	0	0	37.4	10.75	98.89
1	59	98	165	36	0	0	0	0	0	0	1	0	1	0	1	0	0	0	0	1	0	1	1	0	6.41	13.13	12.14	2.05	0.93	0.53	158	100	7.1	1.38	3.88	0.89	2.25	115.84	0	0	40.7	5.57	42.25
0	38	55	165	20.2	0	0	≥10	0	0	0	0	0	1	1	1	1	0	1	1	0	0	1	1	1	44.91	27.49	38.07	0.61	1.39	1.18	130	80	11.1	0.65	4.86	1.31	2.57	15.36	0	1	47.9	5.2	50
1	61	60	152	25.97	0	0	13	0	0	0	1	1	1	1	1	1	0	1	0	0	0	0	0	1	2.74	11.18	9.86	4.06	0.88	0.28	130	70	8.5	1.65	5.59	1.7	3.16	91.99	1	0	48.2	6.35	46
0	72	65	175	21.22	1	1	0	0	0	0	0	0	1	0	1	0	0	0	0	0	0	0	0	0	19.53	30.42	25.52	1.55	0.84	0.77	140	70		2.36	3.43	0.83	1.98		0	1	36.9	5.82	82
0	56	79	170	27.34	1	1	5	0	0	0	0	0	1	1	1	0	0	0	0	0	0	1	1	0	7.54	18.5	16.24	2.46	0.88	0.46	171	122	10.7	1.75	4.84	1.16	2.66	32.74	1	0	46.6	8.94	55
0	57	80	176	25.83	0	0	10	0	0	0	0	0	1	0	1	1	0	1	0	0	0	0	0	1	14.69	24.61	18.25	1.68	0.74	0.81	170	110	8	0.87	4.13	1.07	2.59		1	0	36.4	7.4	60.6
0	72	85	172	28.73	1	0	5	0	0	0	0	0	1	0	1	1	0	1	0	0	1	1	1	0	6.09	47.31	15.34	7.77	0.32	0.4	158	68		1.73	4.22	0.62	2.4		1	0	35.6	17.6	543.6
0	66	81	175	26.45	1	1	8	0	0	0	0	0	1	0	1	1	0	1	1	0	0	1	1	1	2.14	14.87	10.08	6.9	0.68	0.21	147	82	7.1	1.25	5.17	1.23	3.38	4.9	1	0	42	3.85	51.34
1	39	89	162	33.91	0	0	0	0	0	0	1	1	1	1	1	0	0	0	1	0	0	1	1	1	1.8	14.4	11.26	7.94	0.78	0.16	127	99	7.9	0.89	2.96	1.11	1.62	197.17	0	0	41.9	3.25	50.07
0	26	100	185	29.22	0	1	0	0	0	0	0	0	1	0	1	0	0	0	0	0	0	0	0	0	19.29	24.96	16.85	1.29	0.68	1.15	130	90	10.1	6.91	5.37	2.6	2.41	9.15	0	0	43.3	5.42	63.46
1	50	68	162	25.91	0	0	15	0	1	0	1	1	1	0	1	0	0	0	0	0	0	0	0	0	5.35	16.97	13.08	3.15	0.77	0.41	142	78	11.1	2.8	5.1	0.86	2.59	1485	0	0	40.2	4.03	40.52
1	53	61	167	21.87	0	0	20	0	0	0	0	1	1	1	1	0	0	0	0	0	0	0	0	0	4.03	13.91	13.48	3.42	0.97	0.3	107	69	9.7	4.38	4.52	1.57	2.6	13.82	1	0	42.8	4.37	47
0	45	67	170	23.18	0	1	15	0	0	0	0	0	1	0	1	0	0	0	0	0	0	0	0	0	2.63	13.98	8.66	5.28	0.62	0.3	123	78		0.71	2.26	0.87	1.08	10.11	0	0	34.7	6.09	56.75
1	68	60	158	24.03	0	0	19	0	0	0	0	0	1	0	1	1	0	1	0	0	0	1	0	1	15.29	40.45	14.53	2.63	0.36	1.05	126	78	7.3	0.62	3.15	1.27	1.52		1	0	34.5	13.9	108.1
0	60	72	174	23.78	0	0	13	0	0	0	0	0	1	1	1	1	0	1	0	0	0	0	0	1	21.48	21.53	22.58	1	1.05	0.95	125	87	8.2	1.92	6.02	0.99	4.26	7.52	0	0	43.6	7.71	69.9
1	52	70	163	26.35	0	0	4	0	0	0	0	1	0	0	1	1	0	1	0	1	0	1	1	1	11.77	9.79	10.6	0.83	1.08	1.11	120	80	7.4	1.78	4.88	1.02	3.29	10.59	0	1	43.5	5.79	56.98
0	75	60	175	19.59	1	1	6	0	0	0	0	0	0	0	0	0	0	0	0	0	0	0	0	0	12.87	20.49	13.2	1.58	0.64	0.98	158	88		0.84	3.86	1.06	2.48		0	1	35.7	5.57	56.57
0	51	80	172	27.04	0	0	4	0	0	0	0	0	0	0	0	0	0	0	0	0	0	0	0	0	9.44	22.99	12.81	2.42	0.56	0.74	242	120	9.7						0	1	43.7	8.91	49
1	65	69	165	25.34	0	0	3	0	0	0	0	1	1	0	1	0	0	0	0	0	1	0	1	0	20.21	19.27	13.88	0.96	0.72	1.46	149	81	7.7	1.58	2.84	1.25	1.36	11.31	0	0	34.6	5.73	37
1	61	53	156	21.78	1	0	0	0	0	0	0	0	0	0	0	0	0	0	0	0	0	0	0	0	4.35	28.9	21.59	6.59	0.74	0.2	131	67	8.3	1.96	5.31	1.32	2.99		0	0	46.6	4.5	59
0	63	82	173	27.4	0	0	1	0	0	0	0	0	0	1	1	0	0	0	0	0	1	0	1	0	13.64	17.11	10.21	1.25	0.6	1.34	119	90	7.7	0.94	5.22	1.79	2.83		0	0	38.7	7.65	95
0	75	75	165	27.55	0	0	10	0	0	0	1	0	1	0	1	0	0	0	1	0	1	1	1	1	22.74	41.68	39.77	1.83	0.95	0.57	130	80	5.6	0.88	4.82	1.48	2.62		1	1	38	15.3	173.9
1	65	57	163	21.45	0	0	17	0	0	0	0	0	1	0	1	1	0	1	0	0	0	0	0	0	12.64	28.69	18.89	2.27	0.66	0.67	103	93	7.6	1.52	8.8	1.51	6.69	7.83	1	0	45.4	6.12	48.44
1	75	64	156	26.3	0	0	0	0	0	0	1	0	1	1	1	1	0	1	0	0	0	0	0	1	6.94	10.91	17.01	1.57	1.56	0.41	134	66	7.5	1.04	3.06	0.6	2.12	80.45	0	1	36.6	5.7	64.3
0	47	86	176	27.76	0	0	0	0	0	0	0	0	1	1	1	1	0	1	0	0	0	0	0	1	10.77	21.71	19.39	2.02	0.88	0.56	149	100	11.4	1.44	3.24	0.8	1.78	18.52	0	0	41.7	5.93	59.17
0	53	78	172	26.37	0	0	14	0	0	0	1	0	1	1	1	0	0	0	0	0	1	1	1	0	12.39	32.46	15.75	2.62	0.49	0.79	124	77	9.9	1.76	4.72	0.78	3.34	522.72	0	0	38.7	11.21	165.58
0	52	76	174	25.1	1	0	7	0	0	0	0	0	1	0	1	0	0	0	0	0	0	0	0	0	14.8	21.65	21.28	1.46	0.98	0.7	126	85	10.4	1	4.18	1.63	2.42		0	0	40.7	6	68.6
1	64	55	170	19.03	0	0	4	0	0	0	0	0	1	0	1	0	0	0	0	0	0	0	0	0	5.95	15.3	18.39	2.57	1.2	0.32	125	79	12.4	0.82	3.83	0.87	2.78		0	0	37.4	5.26	30.33
1	51	55	160	21.48	0	0	0	0	0	0	0	0	0	0	0	0	0	0	0	0	0	0	0	0	11.01	12.34	15.8	1.12	1.28	0.7	154	92	5.8	0.96	2.66	0.79	1.46	27.2	0	0	40.3	5.67	37.85
0	67	73	174	24.11	0	0	10	0	0	0	0	0	0	0	0	0	0	0	0	0	0	0	0	0	4.76	25.58	19.87	5.37	0.78	0.24	148	103	8.5	1.51	5.71	0.92	4.66		0	1	34.5	8.61	77.89
0	54	92	178	29.04	0	1	15	0	1	0	0	1	1	1	1	1	0	1	0	1	0	1	1	1	7.7	14.12	11.4	1.83	0.81	0.68	155	112	7.9	2.96	4.43	0.89	3.11	8.43	0	0	48	6.79	82.12
1	69	61	154	25.72	0	0	15	0	1	0	1	1	1	1	1	1	0	1	0	0	0	1	1	0	5.85	16.23	20.07	2.77	1.24	0.29	153	89	8.4	1.02	4.94	1.05	3.49	55.69	0	1	43.3	4.62	39.95
0	51	76	177	24.26	1	1	1.5	0	0	0	0	0	0	1	1	1	0	1	0	0	0	0	0	1	10.9	17.71	19.65	1.63	1.11	0.56	123	74	7.7	1.26	3.13	0.9	1.8	10.42	1	0	46.8	7.15	60.49
1	61	60	153	25.63	0	0	4	0	0	0	0	1	0	0	1	0	0	0	0	1	0	1	1	0	4.82	20.9	20.39	4.34	0.98	0.24	171	83		1.13	4.75	1.31	3.03		0	0	45.7	3.48	36.26
0	53	60	170	20.76	1	0	6	0	0	0	0	0	0	0	0	0	0	0	0	0	0	0	0	0	35.37	31.71	28.01	0.9	0.87	1.26	134	95		0.78	2.44	0.82	1.32		1	0	43.1	5.61	71.34
0	54	87	180	26.85	0	0	20	0	1	6	1	0	1	0	1	0	0	0	0	0	0	0	0	0	17.81	17.22	17.95	0.97	1.04	0.99	163	97							0	1	48.2	5.38	45.85
0	66	78	171	26.67	1	0	13	0	0	0	0	1	1	0	1	1	0	1	1	0	0	1	1	1	7.73	23.1	12.09	2.99	0.52	0.64	178	86	10.7	2.03	4.58	1.48	1.88		1	0	40.9	5.61	68.96
0	79	70	167	25.1	1	0	0	0	0	0	0	0	1	0	1	0	0	0	0	0	0	0	0	0	12.96	24.23	15.41	1.87	0.64	0.84	152	80		1.95	2.93	0.7	1.71		0	0	40.6	7.28	80.55
1	61	52	154	21.93	0	0	2	0	0	0	0	0	1	0	1	0	0	0	0	0	0	0	0	0	5.17	15.39	11.71	2.98	0.76	0.44	144	78	10	1.36	4.95	0.96	2.8	11.55	0	0	39.6
1	50	84	165	30.85	0	0	0	0	0	0	1	1	1	1	1	1	0	1	0	0	0	0	0	0	14.32	22.87	12.43	1.59	0.54	1.15	115	90	11.2	1.37	5.25	1.33	3.75	56.36	0	0	43.5	5.5	38.91
0	73	70	170	24.22	0	1	5.5	0	0	0	0	0	0	0	0	0	0	0	0	0	0	0	0	0	12.25	18.08	11.5	1.48	0.64	1.07	143	107		0.74	2.8	0.46	2.09		1	0	43.6	9.78	77.79
0	68	100	170	34.6	1	1	5	0	0	0	0	0	1	0	1	0	0	0	0	0	0	0	0	0	3.77	27.23	19.1	7.23	0.7	0.2	187	93							0	1	29.3	5.8	61.5
1	60	90	168	31.89	0	0	8	0	0	2	1	1	1	1	1	1	0	1	0	0	0	0	0	0	10.96	18.01	10.14	1.65	0.56	1.08	111	87	7.9	2.39	5.09	0.95	3.29	61.76	0	0	45	4.26	36.3
0	58	70	170	24.22	0	0	10	0	0	0	0	0	0	0	0	1	0	1	0	0	0	1	1	1	9.79	13.48	10.42	1.38	0.77	0.94	140	76		1.26	3.43	0.8	2.09		0	1	40.6	5.8	49.01
0	82	70	170	24.22	0	0	10	0	0	0	0	0	1	0	1	1	0	1	0	0	1	1	1	1	17.87	21.02	11.69	1.18	0.56	1.53	137	61		4.05	4.26	0.69	2.95		0	1	35.4	9.07	146.75
0	59	65	172	21.97	0	0	0	0	0	0	0	0	0	0	0	0	0	0	0	0	0	0	0	0	22.21	46.69	23.63	2.11	0.51	0.94	156	95	11						0	0	33.1	11.8	78
0	59	78	167	27.97	1	1	3	0	0	0	0	0	0	0	0	0	0	0	0	0	0	0	0	0	17.4	11.76	16.3	0.68	1.38	1.07	162	106	2.4	0.53	3.48	1.29	1.85	28.85	0	1	34.2	1.77	36
0	47	70	175	22.86	1	1	6	0	0	0	0	0	1	0	1	0	0	0	0	0	0	0	0	0	12.08	17.34	15.1	1.43	0.86	0.8	165	100	6.5						0	0	44.1	11.08	71
0	36	82.5	170	28.55	1	1	1	0	0	0	0	0	0	1	1	0	0	0	0	0	0	0	0	0	6.47	9.9	10.35	1.53	1.05	0.63	107	68		3	3.8	0.75	2.18		0	0	32.5	4.82	96.16
1	50	60	160	23.44	0	0	20	0	1	0	0	0	1	0	1	0	0	0	0	0	0	0	0	0	10.35	11.62	11.47	1.12	0.98	0.9	143	72							1	0	43.5	4.64	37.6
1	74	47	155	19.56	0	0	20	0	0	0	0	0	1	0	1	1	0	1	0	0	0	0	0	0	15.61	33.15	16.6	2.12	0.5	0.94	132	60	7.2	1.99	6.88	1.06	5.44	25.5	0	0	43.5	6.17	64.78
0	64	68	175	22.2	0	0	0	0	0	0	0	0	1	0	1	1	0	1	0	0	0	0	0	1	10.51	18.21	13.88	1.73	0.75	0.76	140	90	8.3	1.13	3.6	0.66	2.53	43.02	0	1	29.1	7.36	107
0	45	75	174	24.77	1	1	19	3	1	0	1	0	1	1	1	0	0	0	0	0	1	1	1	0	26.12	52.21	18.83	1.99	0.36	1.39	146	87	6.2	0.99	3.82	0.73	2.7	1685.53	0	0	44.5	11.66	226.72
0	53	93	175	30.37	1	1	13	0	0	0	1	1	1	1	1	0	0	0	1	0	0	1	1	0	15.17	16.48	9.74	1.08	0.59	1.56	134	81	6.4	4.95	3.44	0.76	1.35	265.06	0	0	43.6	5.91	96.25
0	82	75	166	27.22	0	0	0	0	0	0	0	0	0	0	0	0	0	0	0	0	0	0	0	0	8.26	22.88	8.51	2.76	0.37	0.97	115	95							0	1	44	8.19	77.45
1	50	75	155	31.22	0	0	16	0	0	0	0	0	1	0	1	0	0	0	0	0	0	0	0	0	6.58	11.94	8.06	1.81	0.67	0.82	146	86						8.24	0	0	36.6	4.63	50.69
0	61	78	170	26.99	1	1	0	0	0	0	0	0	0	0	0	0	0	0	0	0	0	0	0	0	3.5	39.35	14.52	11.2	0.37	0.24	157	109	8	1.16	4.92	1.3	2.59		0	0	40.2	6.53	69.92
1	54	85	173	28.4	0	0	7	0	1	0	1	1	1	1	1	0	0	0	0	1	0	1	1	0	19.55	19.73	10.4	1.01	0.53	1.88	128	82	10.6					50.66	0	0	44.8
0	48	70	167	25.1	0	0	9	0	0	3	1	0	1	0	1	0	0	0	0	0	0	0	0	0	27.52	35.21	23.73	1.28	0.67	1.16	173	139		2.19	5.32	1.07	2.76		0	1	30.7	6.73	166
0	73	57.5	160	22.46	0	1	0	0	0	0	0	0	0	0	0	0	0	0	0	0	0	0	0	0	23.7	38.37	18.69	1.62	0.49	1.27	120	70		1.41	4.45	0.88	2.65		0	0	39.6	7.01	55.34
1	60	72	169	25.21	0	0	0	0	0	0	0	1	1	1	1	1	0	1	0	0	1	1	1	1	30.04	28.38	20.15	0.94	0.71	1.49	116	97	10.1	0.85	3.49	0.97	1.92	14.47	1	0	39.9	5.94	42.79
0	55	50	173	16.71	0	0	0	0	0	0	0	0	0	0	0	0	0	0	0	0	0	0	0	0	7.86	15.95	11.8	2.03	0.74	0.67	115	71	9.4	1.29	3.76	0.66	2.41		0	0	39.2	8.37	56.15
1	70	71	164	26.4	0	0	30	0	1	0	0	0	0	0	0	0	0	0	0	0	0	0	0	0	6.43	26.15	16.87	4.07	0.64	0.38	114	66							0	1	45.3	4.95	58.18
1	61	61	165	22.41	0	0	0	0	0	0	1	1	1	1	1	1	0	1	1	0	0	1	1	0	12.27	28.07	13.68	2.29	0.49	0.9	156	86	9.8	2.87	4.87	1.08	3		0	0	45.6	6.14	67
1	53	75	163	28.23	0	0	15	0	0	0	0	1	1	0	1	0	0	0	0	1	0	1	1	0	13.97	22.76	12.68	1.63	0.56	1.1	144	81		13.4	6.9	1.17	2.87		0	0	42.9	6.41	50
1	63	75	165	27.55	0	0	2	0	0	0	0	0	0	0	0	0	0	0	0	0	0	0	0	0	3.61	18.18	18.68	5.03	1.03	0.19	116	75		1.08	3.81	1.28	1.77		0	0	35.6	5.2	67.1
1	38	60	160	23.44	0	0	0	0	0	0	0	0	0	0	0	0	0	0	0	0	0	0	0	0	17.21	17.46	11.41	1.01	0.65	1.51	115	61	8.2	1.08	3.84	1.14	2.12		0	0	36.1	7.06	54
1	59	60	160	23.44	0	0	5	0	0	0	0	0	0	0	0	0	0	0	0	0	0	0	0	0	6.27	20.18	14.41	3.22	0.71	0.44	153	100		2.74	6.4	1.01	4.83		1	0	31.7	7.9	70.9
0	81	85	180	26.23	0	1	20	0	0	0	0	0	1	0	1	1	0	1	0	0	1	1	1	1	4.15	21.38	7.85	5.15	0.37	0.53	130	89	9.2	0.71	3.33	0.87	1.56	22.1	1	1	35.3	3.35	57.91
0	46	68	168	24.09	0	0	1	0	0	0	0	1	0	1	1	0	0	0	0	0	0	0	0	0	14.22	18.32	13.05	1.29	0.71	1.09	118	83	5.8	1.07	4.13	0.91	2.22	5.56	0	0	40.8	3.74	46.86
1	53	60	158	24.03	0	0	10	0	1	0	0	0	0	0	0	0	0	0	0	0	0	1	1	0	3.41	29.81	9.96	8.75	0.33	0.34	164	101							0	0	39.2	8.8	39.89
1	65	63	158	25.24	0	0	9	0	0	0	0	0	1	0	1	0	0	0	0	0	0	0	0	0	9.29	27.13	15.71	2.92	0.58	0.59	140	82		1.05	4.17	0.74	2.75		0	0	40.7	5.39	43
1	63	64	160	25	1	0	15	0	1	0	1	1	1	1	1	0	0	0	0	1	0	1	1	0	16.18	45.73	13.5	2.83	0.3	1.2	167	82	7.4	13.89	16.16	2.69	6.38	1891.4	0	0	37	5.7	55.2
1	69	59	156	24.24	0	0	7	0	0	0	0	1	1	0	1	0	0	0	0	1	0	1	1	0	15.67	21.42	13.15	1.37	0.61	1.19	130	90	10.5	1.47	4.16	1.01	2.32	10.12	0	0	43.2	5.38	43
1	50	63	160	24.61	0	0	13	0	0	0	0	1	1	1	1	1	0	1	0	0	0	0	0	1	11.78	27.56	12.95	2.34	0.47	0.91	138	69	9.1	2.38	5.05	0.86	3.21	12.73	0	0	42.8	5.5	40.07
0	47	70	170	24.22	1	1	0	0	0	0	0	0	0	0	0	1	0	1	0	0	0	0	0	1	10.14	20.89	12.86	2.06	0.62	0.79	139	86		1.62	6.22	1.34	3.94		0	1	42.2	5.95	99.27
1	53	69	160	26.95	0	0	0	0	0	0	0	0	1	0	1	0	0	0	0	1	1	1	1	1	25.79	49.4	14.54	1.91	0.29	1.78	185	110	6.9						0	1	43	6.24	75.6
0	63	87.5	182	26.42	0	0	10	0	0	0	1	0	1	1	1	1	0	1	1	0	0	1	1	1	10.08	114.36	37.27	11.34	0.33	0.27	163	88	10.8	1.38	4.37	1.87	1.7	2767.03	1	0	37.5	6.71	87.57
0	69	60	168	21.26	1	1	20	0	0	0	0	0	1	0	1	0	0	0	0	0	0	0	0	0	19.71	41.09	12.01	2.08	0.29	1.64	143	84		1.16	4.48	0.86	2.87		1	0	41.4	9.78	155.21
1	62	80	158	32.05	0	0	8	0	0	0	1	1	1	1	1	1	0	1	0	1	0	1	1	1	17.91	22.41	16.37	1.25	0.73	1.1	186	88	9.8	1.67	5.29	1.05	3.75	75.8	0	0	45.6	4.23	45.05
1	58	50	160	19.53	0	0	0	0	0	0	0	1	0	1	1	0	0	0	0	0	0	1	1	0	12.52	24.31	18.02	1.94	0.74	0.7	185	82	8.1	0.81	3.75	1.3	1.89	6.13	1	0	36.4	6.7	67.5
1	70	59	172	19.94	0	0	0	0	0	0	0	0	1	0	1	1	0	1	0	0	0	0	0	0	14.49	21.66	13.54	1.49	0.63	1.07	74	50	12.8	0.83	5.49	1.3	3.16	8.74	0	0	43.2	5.86	53.1
0	47	82	178	25.88	1	1	3	0	0	0	0	0	0	1	1	0	0	0	0	0	0	0	0	0	11.97	47.82	44.1	3.99	0.92	0.27	122	71		2.55	5.09	1.26	2.3		0	1	39.2	6.28	43.52
1	58	44	150	19.56	0	0	5	0	1	0	0	0	0	0	0	0	0	0	0	0	0	0	0	0	10.92	25.32	10.61	2.32	0.42	1.03	200	90							0	1	44.3	6.79	57
1	69	75	162	28.58	0	0	20	4	1	0	1	1	1	0	1	0	0	0	0	0	0	1	1	0	19.22	44.07	15.53	2.29	0.35	1.24	113	74	6.5	0.76	3.99	1.27	2.17	40.53	0	0	41.2	7	66
0	69	80	172	27.04	1	1	7	4	1	0	0	1	1	0	1	1	0	1	0	0	0	0	0	1	17.94	29.67	15.3	1.65	0.52	1.18	124	81	7	2.35	5.56	1.22	3.47	11.03	0	0	46	6.95	61
0	70	70	170	24.22	0	0	6	0	0	0	0	0	0	0	0	0	0	0	0	0	0	1	1	0	21.43	34.33	18.75	1.6	0.55	1.15	145	80		1.63	4.23	0.8	2.57		0	0	43	5.19	64.85
1	73	51	150	22.67	0	0	0	0	0	0	0	0	0	0	0	0	0	0	0	0	0	0	0	0	5.44	26.94	21.19	4.95	0.79	0.26	148	76		1.13	4.9	0.89	3.32		1	0	41.1	4.5	52.19
1	52	60	160	23.44	0	0	9	0	0	0	0	0	0	0	0	0	0	0	0	0	0	0	0	0	17.65	23.29	11.75	1.32	0.5	1.51	150	90	4.7						0	0	41.4	15.5	395.1
0	37	80	175	26.12	1	1	0	0	0	0	0	1	1	1	1	1	0	1	0	0	0	0	0	0	9.28	20.67	15.13	2.23	0.73	0.61	154	91	12.1					11.09	0	0	46	2.9	57.08
1	26	78	170	26.99	0	0	0	0	0	0	0	0	1	0	1	0	0	0	0	0	0	0	0	0	7.57	15.49	6.78	2.05	0.44	1.12	166	108	11.2	1.54	4.24	0.69	2.7	40.66	0	0	43.3	4.39	32.94
1	67	52	157	21.1	0	0	3	3	1	0	0	1	1	1	1	1	0	1	0	0	0	0	0	1	17.04	21.57	14.08	1.27	0.65	1.21	129	101	5.9	0.55	3.65	1.04	1.79	13.32	1	0	36.9	2.88	48.48
0	20	93	173	31.07	1	0	0	0	0	0	0	1	1	1	1	0	0	0	0	0	0	0	0	0	8.63	17.42	10.31	2.02	0.59	0.84	136	93							0	0	41.2	2.91	50.26
0	58	76	170	26.3	1	1	0	0	0	0	0	0	1	1	1	1	0	1	0	0	0	0	0	1	22.85	15.67	15.75	0.69	1.01	1.45	111	69		0.74	3.97	0.67	2.59	8.12	0	0	38.8	5.53	57.94
1	62	65	165	23.88	0	0	0	0	1	0	1	0	1	0	1	0	0	0	0	0	0	0	0	0	13.49	21.74	10.65	1.61	0.49	1.27	130	70						85.07	0	1	43.3
1	45	74	160	28.91	0	0	1	0	0	0	0	1	1	1	1	0	0	0	1	1	0	1	1	0	9.83	13.77	7.79	1.4	0.57	1.26	140	89	10.6	1.13	3.5	0.68	2.06	4.44	0	0	40.6
0	72	67	170	23.18	1	1	15	0	0	0	0	0	1	0	1	0	0	0	0	0	0	0	0	0	17.89	21.47	12.31	1.2	0.57	1.46	140	79	8.6						0	0	38.1	5.5	102.6
0	82	70	175	22.86	0	0	5	0	0	0	0	1	1	1	1	1	0	1	0	0	0	1	1	1	25.84	13.44	17.26	0.52	1.28	1.5	140	70	11	2.53	4.13	0.71	2.63		0	1	37	6	55.54
0	55	67	172	22.65	1	0	10	0	0	0	0	0	1	1	1	1	0	1	0	0	0	0	0	0	15.42	21.82	11.52	1.41	0.53	1.34	124	86	9.6	0.77	3.76	0.68	2.37	8.79	0	0	40.3	6.9	35.52
1	70	53	150	23.56	1	0	8	0	0	0	0	0	1	1	1	1	0	1	0	0	0	0	0	0	9.85	19.62	9.37	1.99	0.48	1.05	120	72	12.2						0	0	33.1
1	30	55	175	17.96	0	1	6	0	0	0	0	0	0	0	0	0	0	0	0	0	0	0	0	0	1.94	22.58	8.69	11.66	0.38	0.22	93	62	8.8	0.67	3.28	1.01	1.32		0	0	33.8	6.23	31.92
1	57	54	158	21.63	0	0	10	0	0	0	0	1	1	0	1	0	0	0	0	0	0	0	0	0	0.87	12.88	7.68	14.72	0.6	0.11	115	70	11.3	1.4	3.97	1.29	1.44	45.67	0	0	46.9	4.67	35.47
1	68	58	158	23.23	0	0	20	6.5	1	0	0	0	0	0	0	0	0	0	0	0	0	0	0	0	9.2	23.93	13.38	2.6	0.56	0.69	136	79							1	0	41.2	4.96	18.64
0	71	80	177	25.54	0	1	5	0	0	0	0	0	0	0	0	0	0	0	0	0	0	0	0	1	3.29	14.38	13.58	4.37	0.94	0.24	108	73							0	1	36.7	3.47	49.18
1	68	65	158	26.04	0	0	17	0	0	0	0	1	1	0	1	0	0	0	0	1	0	1	1	0	1.21	17.06	9.32	14.1	0.55	0.13	121	74	8.5	1.53	5.11	1.11	2.79	11.26	1	1	40.1	5.36	28.87
0	71	74	162	28.2	0	0	10	0	0	0	0	0	1	0	1	0	0	0	0	1	1	1	1	0	9.34	44.12	8.38	4.72	0.19	1.12	164	80		0.34	3.4	1.46	1.45		1	1	39.2	19.13	649
1	81	76.5	163	28.79	0	0	10	0	0	0	0	0	1	0	1	0	0	0	0	0	0	1	1	0	11.49	72.96	14.29	6.35	0.2	0.81	152	56		1.4	3.21	1.08	1.44		0	0	31.7	25	457.74
0	63	76	171	25.99	0	1	8	0	0	0	0	1	1	0	1	1	0	1	0	0	0	0	0	0	2.55	17.59	15.46	6.91	0.88	0.17	147	87	10	0.98	5.02	0.92	3.25	5.87	0	0	41.7	8.62	52.26
1	81	75	156	30.82	0	0	13	0	0	0	0	0	0	0	0	0	0	0	0	0	0	0	0	0	13.93	34.23	12.81	2.46	0.37	1.09	122	66							0	0	33.9	18.55	157
0	52	84	175	27.43	1	1	1	0	0	0	0	0	1	1	1	1	0	1	0	0	0	0	0	1	2.27	23.05	11.88	10.14	0.52	0.19	155	84	7.2	2.99	5.63	1.2	3.31	9.44	0	0	46	5.01	82
0	46	83	172	28.06	1	0	0	0	0	0	0	1	1	1	1	1	0	1	0	0	0	0	0	1	2.54	18.57	10.49	7.3	0.56	0.24	161	113	11.4	2.94	4.95	0.91	2.35	10.49	0	0	45.6	5.56	65
0	57	70	170	24.22	1	1	0	0	0	0	0	0	0	0	0	1	0	1	0	0	0	0	0	1	25.55	39.26	16.14	1.54	0.41	1.59	149	80	9.9	6.09	5.22	0.82	3.11		0	1	42.2	5.11	60
1	55	55	150	24.44	0	0	0	0	0	0	0	1	1	1	1	1	0	1	0	1	0	1	1	0	7.16	25.92	12.57	3.62	0.48	0.57	159	90	9	1.65	5.87	1.28	3.35	11.11	0	1	44.8	4.18	53
1	63	58	155	24.14	0	0	0	0	0	0	0	0	1	1	1	1	0	1	0	0	0	0	0	0	1.44	12.47	7.57	8.64	0.61	0.19	138	76		1.21	5.58	1.63	3.4	11.92	0	0	38.7	4.81	42
1	51	54	160	21.09	1	0	8	0	0	0	1	1	1	0	1	1	0	1	1	0	0	1	1	0	3.9	25.4	11.5	6.51	0.45	0.34	113	74		3.35	6.5	1.25	3.46	819.4	0	0	39.4	12.53	125
1	88	60	150	26.67	0	0	0	0	0	0	0	0	1	1	1	1	0	1	0	0	0	1	0	1	10.08	23.97	10.35	2.38	0.43	0.98	90	60	7.7	1.13	4.75	1.13	2.48	9.57	1	1	31.3	5.81	56.01
0	47	70	170	24.22	1	1	4	0	0	0	0	1	1	1	1	1	0	1	1	0	1	1	1	1	15.32	22.18	10.4	1.45	0.47	1.48	118	67		2.35	4.73	0.9	2.8		1	0	40.9	5.17	50.69
0	41	88	172	29.75	1	1	15	0	1	0	0	0	1	0	1	0	0	0	0	0	0	0	0	0	8.63	14.69	9.94	1.7	0.68	0.87	125	83							0	0	39.4	4.32	52.58
1	55	68	160	26.56	0	0	19	0	1	0	1	1	1	1	1	1	0	1	1	0	0	1	1	1	4.45	27.17	12.21	6.1	0.45	0.37	166	90	9.5	1.02	7.17	2.22	2.88	47.76	0	0	42.5	6.93	64.91
1	67	79	168	27.99	0	0	3	0	0	0	0	0	0	0	0	1	0	1	1	0	1	1	1	1	7.01	19.05	9.11	2.72	0.48	0.77	160	100		1.55	4.57	1	2.63		1	0	46.1	3.74	57.82
1	52	57	156	23.42	0	0	5	0	0	0	0	1	1	1	1	0	0	0	0	0	0	0	0	0	8.31	14.98	9.04	1.8	0.6	0.92	145	89	10.2	2.66	4.73	0.79	2.69	25.49	0	0	37.8	4.08	39
1	60	89	165	32.69	0	0	0	0	0	0	0	1	1	1	1	0	0	0	1	0	0	1	1	0	5.43	19.16	9.57	3.52	0.5	0.57	155	88		2.43	5.2	1.03	2.82	35.81	0	1	37.8	5.02	40.16
0	80	55	160	21.48	0	0	15	0	0	0	0	0	1	0	1	1	0	1	1	0	0	1	1	1	9.97	19.88	47.55	2.88	0.64	0.55	155	69		0.88	3.73	0.75	2.28		1	1	35.2	7.6	52.5
0	47	80	175	26.12	1	1	4	0	0	0	0	0	0	0	0	0	0	0	0	0	0	0	0	0	2.44	20.33	11.7	8.32	0.58	0.21	151	105		0.92	4.83	1.01	2.97		0	0	43.5	4.16	85.84
1	68	67	160	26.17	0	0	0	0	0	0	0	0	1	1	1	1	0	1	0	0	0	0	0	0	8.94	29.45	14.7	3.29	0.5	0.61	122	81	13.2					14.9	0	0	35.9	6.45	50.73
0	60	83	170	28.72	1	1	0	0	1	0	1	1	1	0	1	1	0	1	0	0	0	0	0	0	16.49	29.36	13.87	1.78	0.47	1.19	125	74	11.3	1.55	5.68	1.04	3.23	123.35	0	0	42.1	5.01	58.37
1	64	86	162	32.77	1	0	0	0	0	0	0	1	1	1	1	0	0	0	0	1	1	1	1	0	6.99	13.45	10.81	1.92	0.8	0.65	132	72	7.9	3.08	4.06	0.81	2.13	13.38	0	0	42.4	6.17	46.16
1	64	55	160	21.48	0	0	0	0	1	0	1	0	1	0	1	1	0	1	0	0	0	1	1	0	9.58	21.7	11.66	2.26	0.54	0.82	130	67	16.2	2.48	9.29	1.38	6.1	3226.01	0	0	33.9	6.9	53.39
1	65	73	165	26.81	0	0	9	0	0	0	0	1	1	1	1	0	0	0	0	0	0	0	0	0	10.77	14.12	13.77	1.31	0.98	0.78	122	67							0	0	39.4
1	54	57.9	170	20.03	1	1	4	4	1	0	0	0	1	0	1	1	0	1	0	0	0	0	0	1	5.61	18.42	6.31	3.28	0.34	0.89	126	73	15.2	0.64	5.46	1.41	3.14	13.35	0	0	38.9	6.01	39.64
0	82	75	165	27.55	0	0	4	0	0	0	0	0	0	0	0	1	0	1	0	0	0	0	0	1	13.14	24.26	11.66	1.85	0.48	1.13	175	81		2.22	5.87	1.18	3.55	11.31	1	1	47.8	5.33	53
1	67	55	150	24.44	0	0	7	0	0	0	0	0	1	0	1	0	0	0	0	0	0	0	0	1	7.08	20.54	7.02	2.9	0.34	1.01	130	64	9	2.39	5.16	1	2.32		0	0	41.2	4.58	48.97
1	65	60	165	22.04	1	0	3	0	0	0	0	0	0	0	0	0	0	0	0	0	0	0	0	0	5.81	17.95	7.43	3.09	0.41	0.78	125	65							0	0	25	32.25	406.24
0	48	64.5	160	25.2	0	0	5	0	0	0	0	0	0	0	0	0	0	0	0	0	0	0	0	0	5.42	22.24	5.75	4.1	0.26	0.95	170	100		1.66	5.6	1.28	3.04		0	0	43.7	4.21	51.4
0	63	90	178	28.41	0	0	17	0	0	0	0	1	1	1	1	0	0	0	0	1	0	1	1	1	4.27	18.37	9.56	4.3	0.52	0.45	130	80	6.2	1.29	3.62	0.71	1.94	5.44	1	0	37.4	5.19	52.12
0	54	88.3	173	29.5	1	0	10	0	0	0	0	1	1	1	1	0	0	0	1	0	0	1	1	0	8.19	37.01	11.86	4.52	0.32	0.69	157	80	10.5	1.08	5.01	0.91	3.02	5.57	0	0	41	8.36	71.14
1	66	60	150	26.67	0	0	3	0	0	0	0	0	1	0	1	0	0	0	0	0	0	0	0	0	2.27	14.02	10.24	6.17	0.73	0.22	101	62		1.54	4.83	0.76	3.16		0	1	26.7	3.66	32.55
0	50	75	175	24.49	1	1	7	0	0	0	0	0	0	0	0	1	0	1	0	0	0	0	0	1	1.14	20.91	7.55	18.35	0.36	0.15	115	80	8.7	3.42	5.14	0.79	3.22		1	1	46.4	6.4	65
0	59	70	170	24.22	0	0	7	0	0	0	0	0	1	1	1	1	0	1	1	0	1	1	1	1	1.22	20.36	8.26	16.66	0.41	0.15	138	78		1.67	4.15	0.82	2.56		1	0	37	7	102.4
0	63	66	171	22.57	1	1	5	0	1	0	0	1	1	1	1	1	0	1	0	0	0	0	0	0	12.7	32.18	16.98	2.53	0.53	0.75	150	80	10.6	2.11	7.32	1.58	4.17	21.33	0	0	41.6	5.21	53.2
1	30	54	165	19.83	0	0	0	0	0	0	0	0	1	1	1	0	0	0	0	0	0	0	0	0	16.74	26.65	51.74	1.84	0.69	0.79	114	85		1.18	5.07	1.03	3.13	8.84	0	0	41.4	4.69	45.51
0	71	90	170	31.14	0	0	3	0	0	0	1	0	1	1	1	1	0	1	1	0	0	1	1	1	16.67	43.58	19.34	2.61	0.44	0.86	150	85	10.9	1.73	4.09	0.97	2.61	37.05	0	0	43.8	7.57	77
0	46	79	170	27.34	1	0	10	0	0	0	0	0	1	0	1	0	0	0	0	0	0	1	1	0	21.52	22.85	15.42	1.06	0.67	1.4	147	99	11.2	2.24	4.07	0.7	2.48	26.07	0	0	40.5	5.44	56.11
1	87	62	162	23.62	0	0	10	0	0	0	0	0	0	0	0	0	0	0	0	1	0	1	1	0	36.11	42.47	14.68	1.18	0.35	2.46	140	60		3.43	6.37	1.12	3.45		1	1	45.2	8.97	81
0	43	63	172	21.3	1	1	0	0	0	0	0	0	1	0	1	0	0	0	0	0	0	0	0	0	10.81	17.16	13.2	1.59	0.77	0.82	100	75	11.7					12.53	0	0	38.3	4.01	51.41
0	41	82	182	24.76	1	1	4	0	0	0	0	0	1	1	1	0	0	0	0	0	0	0	0	0	12.05	23.55	13.27	1.95	0.56	0.91	126	81	11.2	1.45	4.93	0.86	3.09	2.9	0	0	40.4	5.94	52.75
0	42	96	180	29.63	1	1	4	0	0	0	0	1	1	0	1	0	0	0	0	0	0	1	1	0	7.8	23.27	12.43	2.98	0.53	0.63	162	114	11	4.78	4.91	0.86	2.21	23.75	0	0	39.3	3.62	62.57
1	46	61	164	22.68	0	1	8	0	0	0	0	1	1	1	1	0	0	0	0	0	0	0	0	0	6.82	28	9.83	4.1	0.35	0.7	102	70	12.1	1.12	4.81	2.55	1.53	11.45	0	0	43.8	4.86	34
1	64	80	155	33.3	0	0	5	0	0	0	1	1	1	1	1	1	0	1	0	0	0	0	0	1	5.7	22.88	11.87	4.01	0.52	0.48	124	74	7.6	4.08	5.25	1.31	2.09	187.09	1	1	44.8	6.73	85.96
0	45	72	170	24.91	1	0	2	0	0	0	0	0	1	0	1	0	0	0	0	0	0	0	0	0	17.09	24.33	24.21	1.42	0.99	0.71	122	75	5.3	1.69	2.89	0.5	1.67		0	0	28.6	9.28	36
0	66	70	170	24.22	0	0	2	0	0	0	0	0	0	0	0	0	0	0	0	0	0	0	0	0	7.27	32.91	11.93	4.52	0.36	0.61	142	92		1.35	4.71	0.93	2.74		1	0	43.1	9.16	119.48
1	69	50	152	21.64	0	0	4	0	0	0	0	0	0	1	1	0	0	0	0	0	0	0	0	0	2.41	20.83	11.04	8.62	0.53	0.22	129	86		1.61	5.54	1.14	3.36		0	0	47	7.38	65.6
1	61	75	160	29.3	1	1	12	0	0	0	1	0	1	0	1	1	0	1	1	0	0	1	1	1	12.14	18.81	14.22	1.55	0.76	0.86	196	102	6.9	1.95	5.81	1.06	3.31	2154.9	1	1	38.2	10.39	156
0	66	95	186	27.46	1	1	0	0	0	0	0	0	1	1	1	1	0	1	0	0	0	0	0	1	4.89	15.06	8.56	3.08	0.57	0.57	134	70	10.6	1.84	4.2	0.82	2.76	8.08	0	0	42.4	5.73	57.44
1	62	63	163	23.71	0	0	20	0	0	0	0	1	1	1	1	0	0	0	0	0	0	0	0	0	8.31	16.61	22.49	2.32	0.48	0.9	116	68	10.5	1.89	5.09	0.95	2.82	7.31	0	0	40.9	5.32	43.66
0	48	91	178	28.72	0	1	19	0	0	0	0	0	1	0	1	1	0	1	1	0	0	1	1	0	11.95	18.74	33.29	1.82	0.63	0.87	148	99	7	3.27	11.01	1.91	7.4	777.48	0	0	23	6.01	75
1	58	55	160	21.48	1	0	8	0	0	0	0	0	0	0	0	0	0	0	0	0	0	0	0	0	3.09	14.88	39.51	6.96	0.71	0.2	155	84	11.3	1.46	4.66	0.73	3.56		0	0	30	7.7	45.19
0	69	70	175	22.86	1	0	3	0	0	0	0	0	1	1	1	0	0	0	0	1	0	1	1	0	1.59	17.88	5.32	11.26	0.3	0.3	155	80	6.6	1.24	5.06	0.86	3.45		1	1	34.2	9.16	83.62
0	55	70	180	21.6	0	1	15	1	1	0	0	0	1	0	1	1	0	1	0	1	0	1	1	0	20.85	30.95	112.73	1.49	3.64	0.19	168	104	7	1.19	4.96	1.05	3.31	102.42	1	0	43.8	8.3	110.4
1	68	70	165	25.71	0	0	0	0	0	0	1	0	1	0	1	0	0	0	0	0	0	0	0	0	2.78	13.99	29.82	5.82	0.76	0.23	134	95	12.4	2.09	4.68	1	2.97	151.15	0	0	34.7	3.81	47
0	66	65	171	22.23	1	0	20	0	0	0	0	0	1	0	1	0	0	0	0	0	0	1	1	0	6.84	13.13	43.31	2.22	1.17	0.38	112	65							0	1	19.3	6.2	74.1
1	72	50	162	19.05	0	0	8	0	0	0	0	0	0	0	0	1	0	1	0	0	1	0	1	1	5.04	18.52	29.78	4.26	0.57	0.41	133	74		0.58	2.3	0.64	1.26		1	0	35.3	11.46	75.71
0	85	78	173	26.06	1	1	11	0	0	0	1	0	0	0	0	1	0	1	1	0	0	1	1	1	21.22	13.38	55.81	0.88	0.7	1.65	130	56	7.5	1.13	2.93	1.06	1.74	75.37	1	1	41.5	7.2	82
0	81	75	175	24.49	0	0	5	0	0	0	0	0	0	1	1	0	0	0	0	0	0	1	1	0	5.64	24.68	69.39	4.36	2.82	0.08	161	78	6.9	2.12	3.69	1.32	1.95		1	1	38.7	7.33	87
0	59	70	176	22.6	1	1	8	0	0	0	0	0	0	0	0	0	0	0	1	0	0	1	1	0	9.46	39.44	104.03	4.17	2.64	0.09	207	114							0	1	26.8	14.47	397.81
1	53	76	165	27.92	1	0	6	0	0	0	0	0	1	0	1	0	0	0	0	0	0	0	0	0	12.05	15.42	86.38	1.28	5.6	0.14	130	77		3.57	4.61	0.7	2.07		0	0	37.9	7.43	51.14
0	46	83.4	170	28.86	1	1	2	0	0	0	1	1	1	1	1	0	0	0	0	0	0	0	0	0	3.31	22.88	72.79	7.76	0.51	0.25	120	79	8	3.94	4.32	0.8	1.69	51.5	0	0	39.5	4.1	64.9
0	59	70	174	23.12	0	1	20	0	0	2	1	0	1	0	1	1	0	1	0	0	0	1	1	1	12.9	32.82	164.08	2.55	5	0.08	120	67	13.9	0.82	2.97	0.76	1.9		0	0	26.6	11.62	157.02
1	79	60	160	23.44	0	0	1	0	0	0	0	0	0	0	0	0	0	0	0	0	0	0	0	0	8.99	30.03	140.73	3.34	4.69	0.06	120	70	9.5	2.26	6.47	1.57	4.87		0	0	37.6	6.78	51.06
1	52	79	158	31.65	0	0	15	10	1	0	0	0	1	0	1	0	0	0	0	0	0	0	0	0	12.88	81.59	94.94	6.34	1.16	0.14	142	79							0	0	46.2	11.02	718
0	28	65	170	22.49	0	0	5	0	0	0	1	0	1	0	1	0	0	0	0	0	0	0	0	0	1.44	15.4	83.02	12.03	0.86	0.1	118	89	10.5	1.25	3.01	0.66	1.9	190.26	0	0	37.5	4.49	61.92
1	75	73	161	28.16	0	0	26	0	0	0	0	0	1	0	1	0	0	0	0	0	0	0	0	0	4.2	17.02	119.04	4.05	6.99	0.04	160	80		1.82	5.03	1.68	3.05		0	1	40.1	7.22	44
0	42	62	162	23.62	1	0	9	0	0	0	0	1	1	1	1	1	0	1	0	0	0	0	0	1	2.27	22.41	67.77	11.12	0.48	0.19	114	77	12.6	1.1	5.58	1.04	4.16	6.49	0	0	40.5	5.75	47.7
1	45	56	160	21.88	0	0	16	0	0	0	0	0	1	0	1	0	0	0	0	0	0	0	0	0	3.48	23.95	68.28	7.74	0.46	0.28	102	62		0.95	2.88	0.81	1.5		0	0	43.1	6.46	43.98
0	78	63	169	22.06	0	0	5	0	0	0	0	0	0	1	1	0	0	0	0	0	0	0	0	0	14.57	30.99	121.1	2.81	0.51	0.7	125	73	7.3	1.58	3.63	0.82	2.12		1	0	41.1	3.95	63.7
0	54	71	168	25.16	1	1	18	0	0	0	0	1	1	1	1	0	0	0	0	0	0	0	0	0	4.36	20.86	61.12	5.38	0.47	0.4	135	70	8.1	1.66	5.16	0.73	3.82	3.84	0	0	35.6	5.39	63.85
0	64	80	170	27.68	1	1	20	0	0	0	0	0	1	0	1	0	0	0	0	0	0	0	0	0	7.57	26.25	54.18	3.9	0.33	0.78	128	82		1.13	3.59	0.75	2.31		0	1	36.2	5.03	68.88
0	55	81	172	27.38	1	1	0	0	0	0	0	0	0	0	0	1	0	1	0	0	0	1	1	1	29.52	37.58	152.99	1.51	0.54	1.22	150	100	7	1.22	2.71	1.14	1.58		1	0	41	5.2	75
1	76	70	162	26.67	0	0	3	0	0	0	0	0	0	0	0	0	0	0	0	0	0	0	0	0	10.01	21.03	61.18	2.5	0.39	1.03	120	80		0.86	2.7	0.58	1.63		0	0	32	5.02	70.16
0	61	70	170	24.22	1	1	8	0	0	0	0	0	1	0	1	0	0	0	0	0	0	1	1	0	31.65	38.12	133.1	1.59	0.36	1.75	147	77		0.5	3.78	1.35	1.94		0	1	30.6	7.22	165
0	76	70	178	22.09	0	0	20	0	0	0	0	0	1	0	1	1	0	1	0	0	0	1	1	1	30.36	29.91	110.01	1.61	0.38	1.65	148	77	9.3	0.83	2.74	0.65	1.61	201.04	1	1	35.4	4.9	46.8
0	42	70	170	24.22	1	1	0	0	0	0	0	1	1	0	1	0	0	0	0	0	0	0	0	0	14.38	14.91	91.97	1.69	0.63	0.93	130	90		1.51	3.84	0.65	2.91	11.12	0	0	49.3	4.93	52
0	74	80	172	27.04	0	0	18	0	1	0	0	1	1	1	1	1	0	1	0	1	1	1	1	1	6.88	35.24	103.34	9.05	0.28	0.39	143	80	11.6	2.32	5.6	0.93	3.46	18.81	1	1	37.1	7.7	102.27
0	86	75	170	25.95	0	0	10	0	0	0	1	0	1	0	1	1	0	1	1	0	1	1	1	1	8.81	14.16	58.06	2.84	0.4	0.89	160	100	8	1.52	5.41	1.04	3.52	133.4	1	1	37.2	7.6	82.6
0	22	94	180	29.01	0	0	4	0	0	0	0	0	1	0	1	0	0	0	0	0	0	0	0	0	2.14	9.09	87.24	4.2	9.61	0.02	126	77	10.3	1.23	4.44	0.66	3.68	4.74	0	0	40.9	3.05	74.6
1	58	55	160	21.48	0	0	4	0	0	0	0	0	1	0	1	0	0	0	0	0	0	0	0	0	7.19	21.68	98.32	5.33	0.44	0.43	210	150		1.66	4.98	1.21	3		0	1	45	5.21	54.42
0	56	105	175	34.29	1	0	4	0	0	0	0	1	1	1	1	0	0	0	0	0	0	1	1	1	3.78	25.51	115.45	6.67	4.53	0.03	129	88	11.7	2.28	4.05	0.78	2.25	4.42	0	0	41.1	5.07	51.07
0	48	83	173	27.73	1	1	0	0	0	0	0	1	1	0	1	0	0	0	0	0	0	1	1	0	1.53	16.67	86.17	10.76	5.18	0.02	113	80		2.12	5.61	1.43	3.47	3.85	0	0	42.6	6.31	58.47
1	69	80	168	28.34	0	0	3	0	0	0	0	0	1	0	1	0	0	0	0	0	0	0	0	0	2.57	26.99	118.09	10.39	4.38	0.02	130	78	8.3	1	3.71	1.26	2.37		1	0	42	4.8	67.9
0	61	55	175	17.96	1	0	0	0	0	0	0	0	0	0	0	0	0	0	0	0	0	0	0	0	4.86	15.63	138.39	3.18	8.86	0.03	178	83	10.2						0	0	44.8	5.2	67.6
1	74	48	155	19.98	1	0	0	0	0	0	0	0	0	0	0	0	0	0	0	0	0	0	0	0	11.37	20.12	84.82	1.75	4.22	0.13	107	96		0.91	3.6	1.08	2.15		0	0	34.9	5.78	45.67
1	62	79	159	31.25	0	0	10	0	0	0	0	1	1	1	1	1	0	1	0	0	0	0	0	1	3.45	21.31	105.84	6.11	4.97	0.03	123	83	9.8					18.95	0	0	39.9	5.12	39.85
1	57	58	155	24.14	0	0	6	0	1	0	0	0	0	0	0	0	0	0	0	0	0	0	0	0	7.13	9.66	108.29	1.34	11.22	0.07	173	97							0	0	37.3	8.01	60.32
0	54	105	178	33.14	0	0	3	0	0	0	0	1	1	1	1	0	0	0	0	1	0	1	1	1	3.53	22.37	84.72	6.28	3.79	0.04	132	82	10.1	1.85	4.66	1.06	2.94	6.5	0	0	41.3	5.93	53.57
1	50	63	164	23.42	0	0	14	0	1	0	1	1	1	0	1	0	0	0	0	0	0	0	0	0	12.69	36.18	159.38	2.86	4.27	0.08	99	68	9.7	1.39	5.11	0.99	3.53	37.87	0	1	41.6	3.19	49.02
0	47	75	161	28.93	0	0	0	0	0	0	0	0	0	0	0	0	0	0	0	0	0	0	0	0	4.91	15.9	122.96	3.21	7.74	0.04	134	104		1.51	4.32	0.77	2.81		0	0	33.8	6.37	62.95
0	51	85	175	27.76	1	1	9	0	0	0	0	0	0	0	0	1	0	1	0	0	1	1	1	0	4.38	22.07	84.26	4.99	3.82	0.05	144	64	8.3	2.83	5.71	1.64	3.57	6.37	1	0	43.5	6.7	87
0	79	70	172	23.66	0	0	20	0	1	0	0	0	1	0	1	0	0	0	0	0	0	0	0	0	9.05	40.59	90.2	4.49	2.22	0.1	170	91	11.1	1.68	5.02	1.05	3.38	27.46	0	0	42.6	6.3	74.89
1	65	72	160	28.13	0	0	0	0	0	0	0	0	0	0	0	0	0	0	0	0	0	0	0	0	8.49	25.38	111.94	2.99	4.41	0.08	106	66		4	3.95	0.92	2.04		0	0	43.4	5.56	32.88
1	62	60	163	22.58	0	0	4	0	0	0	0	1	0	1	1	0	0	0	0	0	0	1	1	0	4.81	23.25	116.16	4.84	5	0.04	123	65	14.4	0.87	5.27	1.29	3.61		0	0	39.8	6.98	45.5
0	52	88	178	27.77	1	1	10	0	0	0	0	1	1	1	1	0	1	1	0	0	0	0	0	1	7.29	19.67	57.26	2.7	2.91	0.13	113	77	9.1	5.28	3.69	0.72	1.23	3.77	0	0	35.9	7.57	55.67
